# Supplementary material for: Analysis of the ways and methods of signaling pathways in regulating cell cycle of NIH3T3 at transcriptional level
Source: BMC Cell Biol. 2015 Oct 28;16:25. doi: 10.1186/s12860-015-0071-7 (PMC4625951; doi:10.1186/s12860-015-0071-7)
Supplement: Additional file 1: Table S1. — Expression profiles of cell cycle-associated genes. (XLSX 163 kb) [file 12860_2015_71_MOESM1_ESM.xlsx]

## Sheet: Tab 1
			Gene symbol	Time of re-enter into cell cycles after synchronization (h)
				0h	5h	10h	15h	18h	21h	21.5h	22h	23.5h	25h
			Aaas	1	0.812252	1.23114	3.24901	3.4822	4	4	3.4822	3.24901	2.46229
			Aamp	1	6.06287	17.1484	7.46426	9.18959	16	12.1257	9.84916	5.65685	1.41421
			Aars	1	1.23114	8	10.5561	11.3137	16	13.9288	10.5561	4.59479	10.5561
			Aasdh	1	0.659754	0.0947323	0.353553	0.435275	0.287175	0.329877	0.217638	0.615572	0.287175
			Abhd14A	1	0.0824692	0.116629	0.574349	0.466516	0.406126	0.5	0.5	0.615572	0.535887
			Abhd3	1	1.6245	9.18959	0.870551	1.41421	6.06287	4.59479	1.1487	9.84916	3.24901
			Abhd5	1	4	1.07177	1.86607	2.46229	2.46229	1.6245	2.46229	3.03143	1.86607
			Abp1	1	0.870551	1.51572	0.812252	0.757858	0.757858	4.59479	18.3792	4.92458	4
			Abtb1	1	0.535887	0.353553	0.108819	0.203063	0.466516	0.615572	0.757858	0.5	0.176777
			Acat2	1	3.73213	1.41421	1.23114	1.6245	1.1487	1.07177	1.31951	0.812252	1.51572
			Acmsd	1	8	2.63902	0.933033	1.31951	4.59479	8.57419	8	4.92458	6.9644
			Acox1	1	0.574349	0.267943	0.615572	0.812252	0.870551	0.659754	0.615572	0.353553	0.659754
			Acsl1	1	2.69628	0.991117	3.78929	1.90656	2.07397	2.49896	1.77888	3.05525	2.14359
			Acta1	1	8.57419	9.84916	4.59479	3.4822	2	1.86607	1.7411	2	3.24901
			Acta2	1	6.49802	9.18959	6.06287	6.06287	5.65685	4.59479	3.4822	2.46229	2.14355
			Actc1	1	4.4802	2.34734	3.58697	3.16246	2.5415	1.63505	2.52356	1.2959	2.746
			Actg2	1	4.59479	8.57419	3.73213	4.92458	6.06287	3.03143	5.27803	3.73213	4.28709
			Ada	1	1	2.63902	3.4822	3.03143	3.4822	3.4822	2.46229	2.46229	1.7411
			Adamts16	1	6.49802	1.31951	0.933033	2.14355	2	1.23114	1.51572	3.24901	5.65685
			Adamts5	1	0.329877	0.812252	0.535887	0.659754	0.659754	0.707107	0.757858	0.659754	0.5
			Adar	1	1.6245	0.307786	1.6245	1.6245	1.86607	1.31951	2.46229	2	2.14355
			Adh1	1	1.1487	0.933033	3.03143	1.7411	1.7411	2	6.9644	1.41421	4.92458
			Adm	1	0.406126	0.659754	0.5	0.5	0.435275	0.406126	0.307786	0.267943	0.25
			Afmid	1	0.757858	0.466516	0.0384733	0.5	0.0625	0.615572	0.574349	0.574349	0.353553
			Aftph	1	0.615572	0.574349	0.203063	0.707107	0.659754	0.5	0.757858	1	0.615572
			Agpat1	1	6.49802	6.06287	9.18959	6.06287	9.18959	7.46426	9.84916	9.84916	6.49802
			Agps	1	0.707107	0.233258	1.51572	2	1.6245	1.51572	1.31951	1.86607	2
			Agtpbp1	1	0.757858	2.63902	0.870551	2.2974	0.329877	1.51572	6.9644	1	5.65685
			Aif1	1	0.287175	0.203063	0.0669858	0.0717936	0.0441942	0.125	0.0441942	0.0583146	0.0544094
			Aifm2	1	6.06287	16	1.07177	3.73213	1	5.27803	2.46229	8.57419	1.1487
			Akap8L	1	0.25	0.233258	0.406126	0.615572	0.707107	0.5	0.535887	0.378929	0.435275
			Akr1B10	1	1.07177	2.46229	5.27803	2.82843	2.82843	2.82843	3.4822	1.6245	4.28709
			Akr1D1	1	0.116629	0.108819	0.0136024	0.0947323	0.435275	0.0334929	0.0824692	0.329877	0.143587
			Akr7A2	1	0.707107	0.287175	0.659754	0.870551	0.659754	0.707107	0.707107	0.659754	0.535887
			Aldh3A1	1	1.6245	0.574349	0.203063	0.5	0.535887	0.615572	0.659754	0.707107	0.870551
			Alkbh	1	1	8.57419	1	1.31951	0.870551	1.31951	1.51572	0.757858	1
			Alkbh5	1	2.2974	2.2974	1.7411	4	1.23114	2	3.03143	2.82843	5.27803
			Alpi	1	0.933033	5.65685	11.3137	3.4822	2.82843	0.757858	0.870551	0.933033	1.1487
			Amdhd2	1	0.133972	0.574349	0.164938	0.125	0.406126	0.435275	0.5	0.615572	0.574349
			Amfr	1	1.31951	2.82843	11.3137	8	9.18959	1.07177	6.49802	9.84916	7.46426
			Amy1	1	0.0669858	0.153893	0.435275	0.0883883	0.0544094	0.217638	0.812252	0.0441942	0.0769465
			Angel2	1	3.73213	0.615572	1.23114	2.82843	0.870551	2	2.63902	1.1487	1.51572
			Angptl4	1	4.59479	2.82843	2.82843	3.03143	2.2974	2.14355	1.7411	1.86607	2
			Ankrd1	1	3.03143	2.46229	0.615572	2.82843	3.24901	2.14355	3.4822	1.51572	1.7411
			Ankrd24	1	2.46229	0.176777	2	0.435275	1.41421	1.31951	0.353553	1.86607	0.353553
			Ankrd37	1	4.92458	0.933033	5.65685	4	4.59479	4.59479	8	8	3.03143
			Ankrd49	1	1.1487	1.51572	0.757858	0.933033	0.5	1	0.133972	0.933033	0.659754
			Aoc3	1	1.1487	0.812252	4.92458	0.933033	1	0.812252	3.4822	1	1.31951
			Aox1	1	0.466516	0.203063	0.353553	0.307786	0.329877	0.574349	0.378929	0.378929	0.406126
			Apod	1	0.5	0.659754	0.535887	0.406126	0.307786	0.307786	0.378929	0.217638	0.406126
			Appl2	1	0.203063	0.287175	0.287175	0.233258	0.329877	0.287175	0.353553	0.353553	0.233258
			Aqp1	1	2.2974	2.46229	3.73213	3.24901	2.63902	2.2974	2.14355	2	1.7411
			Arf3	1	3.07786	4.24006	2.91297	2.53589	4.39189	2.95715	2.12132	2.75912	3.0045
			Arhgap11A	1	1.86607	3.03143	3.73213	4.59479	6.06287	6.9644	8.57419	7.46426	8
			Arhgap17	1	0.615572	0.435275	1	1	1.7411	0.217638	0.659754	0.812252	1.7411
			Arhgap24	1	0.406126	0.329877	0.287175	0.329877	0.25	0.217638	0.164938	0.203063	0.217638
			Arid1B	1	3.23455	4.88197	2.00904	3.1156	1.91168	1.32988	1.13849	0.767943	5.21175
			Armet	1	2.2974	3.4822	2.2974	1.6245	1.23114	1.31951	1.07177	1.1487	0.933033
			Arnt	1	0.307786	0.378929	0.615572	0.287175	0.287175	1.7411	0.757858	1.6245	0.435275
			Arpc5L	1	1.31951	1.7411	2.2974	2.46229	2.82843	3.03143	2.14355	3.03143	2
			Asf1B	1	1.41421	3.4822	6.9644	8.57419	6.49802	6.9644	6.49802	6.06287	5.65685
			Asns	1	2.14355	2.63902	4.28709	6.06287	6.06287	4.92458	4.59479	4.28709	4.28709
			Aspa	1	0.466516	0.101532	0.5	0.203063	0.574349	0.329877	0.870551	0.535887	0.406126
			Aspm	1	0.870551	1.23114	2	3.4822	4.28709	4.28709	4.59479	7.46426	8
			Aspn	1	0.17451	0.319169	0.0671468	0.0697233	0.116909	0.218622	0.185143	0.0713989	0.0983968
			Asrgl1	1	5.27803	3.73213	5.65685	5.65685	7.46426	6.49802	8	7.46426	7.46426
			Atg7	1	13.9288	8	10.5561	17.1484	8	2.82843	13.9288	10.5561	9.84916
			Atp13A2	1	0.659754	0.659754	0.574349	0.0947323	0.329877	0.466516	0.5	0.466516	0.659754
			Atp2B2	1	3.73213	0.812252	2.46229	2.82843	0.406126	0.707107	0.757858	0.5	0.659754
			Atp5S	1	0.933033	0.116629	0.574349	0.133972	0.406126	0.707107	0.535887	0.535887	0.287175
			Atrip	1	3.4822	3.73213	2.63902	5.27803	2.2974	2.63902	3.03143	2.63902	3.4822
			Atxn7L2	1	1.7411	2	1	0.5	1.86607	1.1487	3.03143	1.7411	2.82843
			Aven	1	6.49802	4.59479	8.57419	5.65685	4.59479	4	5.65685	4.28709	3.4822
			Azin1	1	3.24901	2.14355	2.46229	2.82843	2.2974	2	1.86607	2.14355	2
			B3Galtl	1	32	6.06287	13.9288	9.84916	6.49802	12.1257	11.3137	7.46426	13.9288
			Bace1	1	0.307786	2.2974	1.23114	3.73213	2.14355	1.31951	2.14355	2.14355	2.82843
			Bag3	1	0.189465	0.176777	0.707107	0.176777	0.615572	0.435275	0.435275	0.25	0.353553
			Bambi	1	2.46229	4.28709	1.7411	2.82843	4	3.4822	2.46229	2.63902	2.46229
			Bat2D	1	1.28659	3.29494	1.4779	1.5847	2.65095	2.52248	1.25	2.57882	2.19594
			Baz1A	1	4.10321	4.00961	3.69343	4.08679	3.14022	3.65926	3.07177	5.82594	3.76146
			Baz2B	1	0.516949	0.450525	0.447431	0.42961	0.445689	0.417191	0.322458	0.447134	0.397289
			Bcas3	1	0.0824692	0.812252	0.125	0.615572	0.659754	1.07177	0.189465	0.287175	0.164938
			Bcat1	1	27.8576	25.9921	11.3137	16	13.9288	9.18959	9.18959	7.46426	14.9285
			Bet1	1	1.86607	0.143587	0.707107	0.406126	1.51572	0.933033	1.51572	1.41421	1.6245
			Bhlhb2	1	1.23114	0.5	0.378929	0.287175	0.406126	0.535887	0.466516	0.466516	0.615572
			Bhlhb3	1	0.435275	0.406126	0.329877	0.267943	0.466516	0.5	0.466516	0.659754	0.707107
			Blm	1	0.574349	1.1487	2.2974	2.82843	3.73213	2.82843	3.03143	2.46229	2.2974
			Bmp5	1	6.06287	0.707107	8	1.31951	5.65685	8.57419	21.1121	22.6274	8
			Bnc1	1	1.41421	0.116629	0.812252	0.203063	0.125	0.0544094	0.203063	0.574349	0.176777
			Bnc2	1	0.378929	0.406126	0.406126	0.435275	0.406126	0.378929	0.329877	0.406126	0.406126
			Bpgm	1	0.153893	0.217638	1.1487	1	0.378929	1.51572	0.329877	0.378929	0.353553
			Bphl	1	1.51572	0.757858	1.6245	0.329877	1	1.1487	1.6245	1.07177	2
			Brunol5	1	0.203063	0.466516	0.535887	0.406126	0.707107	0.535887	0.870551	0.574349	0.707107
			Btg2	1	0.307786	0.143587	0.176777	0.203063	0.189465	0.164938	0.203063	0.189465	0.176777
			Bub1	1	1.1487	2	6.06287	8.57419	8	9.18959	9.84916	12.1257	11.3137
			Bzw2	1	1.86607	2.82843	3.73213	3.24901	3.03143	2.82843	2	2.2974	2.14355
			C1Galt1	1	1.6245	1.41421	1.1487	1	0.233258	1.51572	1.23114	0.466516	1.41421
			C1Ql3	1	1.41421	1.7411	1.1487	3.73213	4.92458	0.870551	6.49802	5.65685	6.06287
			C1Qtnf4	1	1.41421	2	0.870551	1.23114	1.23114	1.31951	1.23114	7.46426	1.6245
			C1S	1	0.933033	0.574349	0.466516	0.307786	0.353553	0.353553	0.353553	0.406126	0.466516
			C3	1	2.2974	0.535887	0.535887	0.535887	0.406126	0.5	0.378929	0.267943	0.535887
			Cacybp	1	1.41421	2.63902	3.03143	3.03143	2.82843	2.2974	2.2974	3.24901	2.63902
			Calcb	1	0.933033	1	3.73213	1	4.28709	9.18959	2	1.07177	4.59479
			Capn6	1	0.353553	0.353553	0.287175	0.203063	0.233258	0.267943	0.217638	0.25	0.307786
			Capza1	1	0.287175	0.0824692	0.535887	0.615572	0.615572	0.535887	0.707107	0.5	0.466516
			Car3	1	0.0824692	0.0625	0.0947323	0.25	0.466516	0.406126	0.0883883	0.153893	0.0583146
			Car5B	1	3.03143	5.27803	13.9288	4.59479	5.27803	7.46426	9.84916	8.57419	16
			Casp6	1	0.435275	0.108819	0.329877	0.267943	0.659754	0.659754	0.466516	0.659754	0.615572
			Casq1	1	2.46229	0.707107	1.31951	1.31951	0.287175	1.23114	1.6245	1.23114	1
			Catsper2	1	1.23114	1.23114	0.615572	0.189465	0.707107	0.812252	0.870551	1.07177	0.5
			Cbr4	1	0.353553	0.108819	0.535887	0.615572	0.615572	0.5	0.659754	0.757858	0.615572
			Ccdc106	1	1	0.203063	0.933033	0.5	1.23114	0.707107	0.217638	0.615572	0.267943
			Ccdc25	1	34.2968	16	18.3792	9.18959	29.8571	22.6274	29.8571	22.6274	16
			Ccdc69	1	4.59479	4	3.4822	4.28709	2.46229	4.59479	2.46229	2.63902	6.06287
			Ccdc93	1	0.757858	4.28709	0.870551	0.757858	9.18959	0.933033	2.82843	3.03143	3.4822
			Ccl2	1	4.92458	1.7411	1.31951	1.1487	0.812252	0.812252	0.707107	0.535887	0.615572
			Ccl7	1	1.51572	0.933033	0.615572	0.574349	0.435275	0.435275	0.406126	0.329877	0.329877
			Ccm2	1	1.23114	0.189465	1.41421	1.51572	0.153893	1.07177	1.07177	1.31951	0.933033
			Ccna2	1	1.86607	1.51572	3.24901	1.86607	3.73213	4.92458	2.46229	2.82843	4.28709
			Ccnb1	1	0.651469	0.935275	0.975496	1.51936	1.85539	2.69628	2.17547	3.33284	2.8898
			Ccnb2	1	5.65685	5.65685	4.28709	4.92458	16	17.1484	18.3792	18.3792	25.9921
			Ccnd1	1	1.83638	5.67646	3.96857	3.15581	2.80226	2.9199	2.30536	2.22189	2.09608
			Ccne1	1	1.23114	2.82843	3.24901	4	3.4822	3.03143	2	1.41421	1.7411
			Ccne2	1	6.06287	18.3792	12.996	27.8576	22.6274	16	22.6274	12.1257	9.84916
			Ccnf	1	1.1487	8	6.9644	1.23114	8	6.06287	13.9288	11.3137	10.5561
			Cct6A	1	2.14355	3.03143	2.2974	2.82843	2.14355	1.86607	2	1.86607	2.14355
			Cd163	1	0.0769465	0.0583146	0.435275	0.0507658	0.0507658	0.0384733	0.0947323	0.0473661	0.0717936
			Cd302	1	0.0583146	0.435275	0.153893	0.0947323	0.25	0.03125	0.0358968	0.0334929	0.0145786
			Cd44	1	4.28709	3.03143	3.03143	2.63902	2	2.14355	1.41421	2.46229	1.86607
			Cdc123	1	1.07177	4.59479	1.31951	4.59479	7.46426	2.46229	4.59479	2.82843	3.73213
			Cdc20	1	2.14355	2.23114	3.24901	4	4.75969	8.077	7.24901	12.9246	9.27803
			Cdc2A	1	1.07177	1.86607	2.63902	3.73213	6.06287	6.06287	5.27803	5.27803	4.28709
			Cdc2L1	1	4.28709	9.84916	6.9644	5.65685	6.49802	8	4.59479	8	4.28709
			Cdc45L	1	1.07177	2.63902	4.28709	4.28709	4.28709	4.59479	3.4822	2.82843	3.73213
			Cdca7L	1	0.933033	3.03143	4.92458	4.28709	2.63902	3.73213	3.73213	3.24901	2.82843
			Cdh1	1	0.217638	0.176777	0.435275	0.870551	0.870551	1.6245	1.23114	2	1.41421
			Cdh23	1	0.757858	1.07177	0.812252	1.41421	3.24901	3.24901	2.82843	3.73213	5.65685
			Cdk5Rap2	1	0.125	1.1487	1.23114	1.1487	0.933033	1.23114	1.1487	1.31951	1.1487
			Cdkn3	1	0.933033	0.812252	1.31951	2.46229	2.63902	2.63902	3.24901	3.03143	3.24901
			Cebpa	1	0.125	0.164938	0.153893	0.153893	0.0883883	0.143587	0.153893	0.133972	0.153893
			Cenpm	1	0.757858	2	3.4822	4.28709	4	3.24901	4	4.28709	2.63902
			Cenpq	1	0.933033	1.7411	2.82843	4.59479	3.03143	3.73213	4.28709	5.27803	3.24901
			Cep70	1	0.757858	13.9288	6.49802	3.73213	13.9288	5.65685	4.59479	12.996	9.18959
			Ces2	1	4.59479	0.870551	1.07177	1.31951	1.07177	6.06287	14.9285	6.9644	12.1257
			Cfh	1	0.0883883	1.7411	1.23114	0.5	0.0441942	1.6245	0.164938	0.933033	0.933033
			Chaf1A	1	1.51572	9.84916	9.84916	10.5561	11.3137	11.3137	11.3137	9.84916	8
			Chchd4	1	3.03143	2.82843	3.24901	3.24901	2.82843	2.46229	2.63902	2.63902	2.63902
			Chek1	1	10.5561	9.84916	10.5561	11.3137	8.57419	9.84916	14.9285	8.57419	7.46426
			Chgb	1	1.6245	6.9644	1.07177	2	4.59479	0.933033	6.49802	3.24901	8.57419
			Chst5	1	1.07177	1.1487	0.870551	0.933033	0.870551	0.812252	1	0.870551	5.27803
			Chtf18	1	0.812252	1.51572	2.63902	3.73213	3.73213	3.24901	3.73213	2.82843	2
			Cidec	1	0.812252	0.406126	0.615572	0.435275	0.307786	0.615572	0.812252	0.466516	0.574349
			Cirbp	1	0.466876	0.3315	0.365538	0.42279	0.45562	0.435611	0.410828	0.397711	0.398547
			Cited2	1	0.59782	0.555118	0.5	0.436321	0.341715	0.356956	0.29891	0.318832	0.277559
			Ckap5	1	0.870551	0.933033	1.23114	1.51572	2	2.2974	2.2974	3.03143	2.63902
			Ckmt2	1	0.329877	0.870551	0.143587	0.535887	0.267943	0.870551	0.870551	0.267943	0.615572
			Cks2	1	1.86607	2.46229	3.24901	4.92458	5.27803	6.49802	6.06287	6.9644	6.06287
			Clcf1	1	4	1.86607	1.41421	1.23114	1	0.870551	1.23114	1.31951	1.23114
			Cldn1	1	4.59479	6.9644	1.7411	2.14355	4.92458	4.59479	2	1.6245	4.92458
			Cldn11	1	4.13826	4.33129	1.35895	2.20762	1.7853	3.3926	5.02611	2.21962	1.38504
			Cntn5	1	4	0.757858	0.757858	4.28709	2	1.7411	13.9288	1.1487	6.06287
			Col11A1	1	0.432786	0.68343	0.594961	0.621497	0.537175	0.541044	0.333052	0.471006	0.467638
			Col15A1	1	3.73213	3.24901	2.46229	3.73213	3.24901	5.27803	6.06287	1	4
			Commd9	1	3.24901	1.07177	2.46229	3.03143	0.870551	1.1487	1.51572	4.59479	1.41421
			Coro1A	1	0.0883883	0.0883883	0.101532	0.25	0.267943	0.176777	0.101532	0.189465	0.125
			Coro1B	1	0.757858	0.535887	0.574349	0.353553	0.615572	0.406126	0.435275	0.535887	0.189465
			Coro1C	1	19.6983	1.31951	6.06287	4.92458	8.57419	3.4822	1.51572	6.06287	14.9285
			Cp	1	5.65685	1.31951	1.6245	1.41421	1.23114	1.6245	1.23114	1.51572	1.7411
			Cpne4	1	1.07177	5.27803	1.86607	6.06287	8.57419	8	1.7411	8	5.27803
			Cpsf4	1	1.6245	3.4822	2	3.03143	3.03143	3.4822	2.82843	2.46229	2.2974
			Cr1L	1	0.707107	0.707107	0.307786	0.329877	0.353553	0.25	0.189465	0.5	0.435275
			Cr2	1	0.0412346	0.933033	0.189465	0.0769465	0.0669858	0.0384733	0.307786	0.287175	0.307786
			Creb3L1	1	3.24901	3.24901	3.03143	2.46229	2.63902	2.46229	2.63902	1.86607	2.14355
			Crkl	1	0.125	1	0.757858	0.615572	0.615572	0.870551	0.5	0.812252	1
			Cryl1	1	1.1487	0.329877	1	1.51572	0.659754	1.51572	1.41421	1.07177	1.51572
			Cstf1	1	6.06287	6.9644	9.18959	10.5561	3.73213	5.27803	4.28709	13.9288	16
			Cth	1	2	2.46229	8	2	4.59479	4.28709	4.28709	4.59479	3.03143
			Ctrb1	1	1	1	1.6245	1.07177	4	2	1.23114	1	1.31951
			Cttnbp2Nl	1	1.04087	0.188381	0.407102	0.466516	0.35416	0.612187	0.531126	0.476639	0.621497
			Cul3	1	23.243	19.0389	8.53589	4.26802	7.43092	1.30583	1.22437	1.81951	5.81392
			Cxcl1	1	2.14355	2.63902	1	0.5	0.5	0.615572	0.353553	0.329877	0.25
			Cxcl13	1	0.466516	0.757858	0.574349	0.406126	0.659754	0.535887	0.615572	0.267943	0.933033
			Cxcl5	1	1.6245	2.2974	1.7411	0.287175	0.933033	2.14355	1.1487	1.51572	1.1487
			Cybrd1	1	4.28709	4.28709	3.73213	1.86607	3.4822	4.28709	8	4.28709	5.65685
			Cycs	1	1.93825	2.19885	2.1245	6.79064	2.31545	2.13129	2.33161	1.97926	2.22647
			Cyhr1	1	1.76572	2.56291	2.07737	2.86607	3.53553	2.65095	2.93784	2.0837	2.49896
			Cyp26B1	1	0.707107	0.329877	0.5	0.574349	0.466516	0.307786	0.615572	0.466516	0.574349
			Cyp2A3A	1	0.659754	0.164938	0.466516	0.0717936	0.615572	0.615572	0.659754	0.466516	0.659754
			Cyp2B15	1	6.06287	1.7411	1.6245	6.49802	1.51572	1.41421	11.3137	6.49802	0.812252
			Cyp2C7	1	0.5	0.307786	0.406126	0.307786	0.287175	0.378929	0.535887	0.435275	0.615572
			Cyp2F4	1	10.5561	3.4822	7.46426	9.84916	2.14355	9.84916	13.9288	6.49802	4.59479
			Dars2	1	0.615572	1.6245	1.7411	3.03143	3.73213	3.24901	2.82843	1.86607	1.31951
			Dbp	1	0.133972	0.116629	0.0883883	0.143587	0.287175	0.466516	0.615572	0.707107	0.466516
			Dcn	1	0.707107	0.466516	0.307786	0.307786	0.287175	0.329877	0.307786	0.267943	0.287175
			Dda1	1	1.7411	1	1	3.4822	3.73213	0.933033	1.07177	1	1.7411
			Ddah1	1	1.7411	5.27803	4.59479	3.73213	2.82843	2.82843	2	4.59479	2.82843
			Ddx20	1	0.143587	1	1.07177	1.51572	1.41421	1.1487	1.1487	0.870551	0.933033
			Ddx24	1	3.90876	4.90267	3.90198	2.52582	3.0045	4.39189	3.78929	3.60578	5.04495
			Ddx39	1	3.03143	6.06287	5.27803	5.65685	4.28709	3.73213	4	4.59479	4.28709
			Ddx60	1	0.615572	0.353553	0.329877	0.329877	0.03125	0.25	0.0291573	0.0473661	0.0126914
			Degs1	1	0.757858	1.31951	1.41421	1.07177	1.1487	0.267943	1.41421	1.07177	1.23114
			Dennd4B	1	0.870551	3.24901	1.6245	1.1487	1.41421	1.41421	1	1.6245	1.7411
			Depdc1B	1	1.1487	1.07177	6.06287	1	2.82843	1.1487	4.28709	4.59479	4
			Dexi	1	0.757858	0.615572	0.329877	0.435275	0.615572	0.435275	0.659754	0.535887	0.466516
			Dhx58	1	1	0.870551	0.189465	0.0384733	0.25	0.329877	0.406126	0.757858	0.870551
			Dimt1	1	2	2.2974	2.82843	3.24901	1.7411	2.46229	1.86607	1.6245	1.86607
			Dkk3	1	17.1484	2.82843	8	2.14355	8.57419	1.6245	1.31951	0.574349	5.65685
			Dlgap1	1	0.353553	0.267943	2.14355	1.7411	0.125	0.287175	3.03143	0.353553	2.14355
			Dmn	1	0.644706	0.624275	1.57403	3.69119	0.788829	0.883516	2.87227	1.85773	0.751126
			Dnd1	1	2.30292	3.24901	4.66322	4.34414	3.81311	3.15531	2.16418	2.87055	2.22647
			Dnmt1	1	0.870551	2.14355	2.82843	3.24901	3.73213	3.24901	3.4822	2.63902	2.63902
			Dok3	1	0.535887	0.164938	0.574349	0.25	1.23114	0.153893	0.659754	0.615572	1.07177
			Dscc1	1	1	3.03143	5.27803	4.59479	2.82843	2.82843	3.24901	2.63902	3.03143
			Dtx4	1	1.51572	1.51572	0.933033	1.41421	9.84916	3.4822	4.92458	5.65685	7.46426
			Dusp1	1	0.707107	0.406126	0.353553	0.353553	0.435275	0.287175	0.5	0.329877	0.406126
			Dusp11	1	0.615572	0.116629	0.378929	0.0947323	0.378929	0.0583146	0.153893	0.125	0.133972
			Dusp14	1	1.31951	1.23114	1.6245	2.2974	0.307786	1.86607	1.7411	0.870551	1.23114
			Dusp5	1	0.707107	0.406126	0.353553	0.233258	0.189465	0.176777	0.406126	0.329877	0.307786
			Dusp6	1	1.05085	0.901792	0.358258	0.411531	0.289938	0.376846	0.241321	0.241885	0.225361
			Dyrk3	1	2.14355	1.51572	3.03143	2.2974	3.03143	3.03143	3.4822	3.03143	3.24901
			E030032D13Rik	1	1	2.82843	2.14355	0.933033	0.812252	0.933033	1.23114	1	6.06287
			E2F8	1	1.41421	2.82843	4.59479	5.65685	6.06287	6.49802	3.03143	4	3.4822
			Eaf1	1	9.84916	5.27803	1.6245	8	0.933033	1	5.65685	2.14355	4.92458
			Ebf1	1	0.615572	0.307786	0.535887	0.378929	0.267943	0.307786	0.176777	0.233258	0.203063
			Ebpl	1	0.108819	0.353553	0.5	0.0947323	0.574349	0.615572	0.378929	0.287175	0.659754
			Echs1	1	3.4822	0.535887	2.82843	1.6245	2.14355	1.7411	2.2974	3.03143	2.46229
			Ednra	1	0.574349	0.406126	0.329877	0.406126	0.0544094	0.466516	0.615572	0.329877	0.378929
			Eef1E1	1	3.4822	2.2974	1.6245	1.6245	1.86607	1.86607	2.2974	1.31951	1.51572
			Eef2K	1	1.41421	0.353553	0.233258	0.353553	0.25	0.406126	0.435275	0.707107	1.23114
			Efemp1	1	0.707107	0.5	0.466516	0.189465	0.535887	0.466516	0.406126	0.535887	0.406126
			Efna1	1	1.23114	1.31951	0.707107	0.933033	0.757858	1.07177	0.25	1	0.757858
			Efs	1	12.996	1.31951	11.3137	11.3137	5.27803	2.82843	8.57419	6.9644	8.57419
			Egfl7	1	1.07177	2.82843	2.82843	2.82843	0.757858	2.63902	9.18959	6.9644	4.59479
			Egr1	1	0.189465	0.176777	0.217638	0.176777	0.0947323	0.0583146	0.143587	0.0883883	0.0669858
			Egr2	1	0.466516	0.108819	0.143587	0.116629	0.116629	0.0473661	0.143587	0.125	0.164938
			Ehd1	1	3.03143	2.46229	2	1.86607	1.7411	1.41421	1.31951	1.41421	1.31951
			Eif1Ad	1	2	2.46229	3.03143	3.4822	2.82843	2.46229	2.46229	2.2974	2.2974
			Eif2Ak3	1	0.615572	1.1487	0.615572	0.659754	0.466516	0.757858	0.757858	0.812252	0.153893
			Eif2S1	1	6.27803	2.92993	3.52854	2.94401	4.4822	1.68459	3.57205	4.73213	1.7411
			Eif3S9	1	1.41421	2.2974	3.03143	2.63902	2.46229	2.14355	2	2	1.51572
			Eif4B	1	0.310748	0.311882	0.393587	0.398197	0.452113	0.497251	0.48377	0.568394	0.497251
			Eif4G1	1	2.22551	3.24788	4.05449	3.04635	3.68373	3.49337	1.29852	2.73723	2.8649
			Ell2	1	0.933033	0.0507658	0.0717936	0.466516	0.108819	0.5	0.378929	0.203063	0.0947323
			Ell3	1	5.65685	6.06287	4	6.49802	6.06287	9.18959	4.59479	3.03143	4
			Elof1	1	1.1487	3.73213	4	1.41421	6.9644	2.14355	2.2974	2.14355	3.24901
			Elovl2	1	0.466516	0.153893	0.0717936	0.870551	0.217638	0.535887	0.435275	0.535887	0.933033
			Emilin1	1	0.659754	0.5	0.659754	0.329877	0.535887	0.466516	0.406126	0.535887	0.406126
			Eno3	1	2	2.2974	3.03143	2.82843	2.82843	2.63902	1.86607	2.14355	1.7411
			Enpp1	1	1.51572	0.812252	0.133972	0.0669858	0.535887	0.153893	0.101532	0.378929	0.307786
			Eprs	1	1.86101	2.78762	3.80753	2.89816	3.49509	3.11816	2.77932	2.23498	2.41954
			Ercc6L	1	1.23114	1.86607	2.46229	3.03143	4.92458	4.59479	2.46229	1.86607	0.933033
			Errfi1	1	1.1487	0.287175	0.203063	0.153893	0.153893	0.125	0.189465	0.189465	0.217638
			Espl1	1	1.07177	2.2974	6.06287	9.18959	11.3137	13.9288	16	18.3792	13.9288
			Esr2	1	14.9285	2.63902	6.49802	6.9644	1.07177	1	1.7411	0.870551	4.59479
			Etv6	1	5.65685	9.18959	6.9644	4.92458	3.4822	6.9644	1.86607	4.92458	6.9644
			Exo1	1	2	8	27.8576	27.8576	12.996	22.6274	21.1121	24.2515	21.1121
			Exoc5	1	9.18959	6.06287	6.49802	8	9.18959	4.59479	6.49802	14.9285	4.59479
			Exosc3	1	1.51572	2.46229	1.23114	2.2974	4	2.2974	0.5	1.51572	4
			Exosc5	1	0.659754	3.03143	4.28709	4.92458	4.28709	3.24901	3.4822	2.63902	3.4822
			Exosc8	1	1.31951	2.46229	4	4	3.73213	3.73213	3.24901	3.73213	3.03143
			Ezh2	1	0.483258	1.6828	2.74686	3.06061	2.58749	2.74686	2.1487	3.06061	2.39128
			F2Rl1	1	4.28709	0.707107	2.46229	2.63902	2.46229	2	3.4822	1.7411	2.82843
			F3	1	0.757858	0.307786	0.217638	0.287175	0.435275	0.378929	0.535887	0.406126	0.466516
			Fabp1	1	0.535887	0.812252	0.535887	0.287175	0.574349	1.41421	1.07177	0.574349	1.51572
			Fabp4	1	4.59479	4.92458	3.73213	4.28709	4	3.4822	3.73213	3.73213	2.82843
			Fadd	1	1.31951	2.2974	2.2974	2.46229	2.63902	1.07177	1.6245	2	3.24901
			Fahd1	1	0.615572	1	0.233258	0.707107	0.574349	0.812252	0.116629	0.535887	0.574349
			Fam101A	1	4.92458	0.933033	1	0.870551	0.757858	5.27803	2.63902	4	13.9288
			Fam101B	1	3.73213	3.73213	4.92458	5.27803	5.27803	3.4822	2.82843	3.24901	2.46229
			Fam111A	1	1.07177	2.46229	3.24901	0.574349	3.4822	1.86607	2.82843	2.46229	2.82843
			Fam26B	1	4.28709	0.870551	0.615572	2.2974	0.406126	0.378929	2.14355	2	3.24901
			Fam5B	1	0.0769465	0.812252	0.406126	0.0544094	1	0.466516	0.757858	0.329877	0.101532
			Fam65A	1	5.27803	0.933033	2.63902	5.27803	2.82843	5.65685	4.92458	1.07177	6.06287
			Fam76A	1	0.5	0.615572	0.0947323	0.307786	0.0358968	0.0507658	0.435275	0.466516	0.757858
			Fancd2	1	1.6245	2.2974	4	3.24901	6.06287	0.870551	6.06287	5.27803	5.27803
			Fas	1	0.406126	0.615572	0.108819	0.812252	0.189465	0.0883883	0.233258	0.25	0.812252
			Fbxo36	1	0.933033	0.406126	0.378929	0.5	0.267943	0.5	0.406126	0.5	0.406126
			Fbxo5	1	0.757858	2	2.2974	2	2.63902	2.63902	3.03143	3.24901	1.86607
			Fdft1	1	3.03143	2.2974	1.6245	1.23114	0.870551	1.07177	0.812252	1.51572	1.6245
			Fen1	1	6.9644	9.18959	18.3792	12.1257	3.73213	16	14.9285	9.84916	13.9288
			Fgf14	1	0.153893	0.535887	0.0717936	0.101532	0.0717936	0.574349	0.133972	0.307786	0.659754
			Fgfr1	1	0.812252	0.435275	0.812252	0.535887	0.659754	0.5	0.287175	0.406126	0.378929
			Fgfr4	1	0.933033	1.23114	1.86607	3.73213	3.24901	1.07177	4.28709	4.59479	2.14355
			Fgl2	1	1.07177	8.57419	2.82843	0.812252	3.4822	1.07177	9.84916	3.4822	4.28709
			Fkbp11	1	2.14355	5.65685	5.27803	4.59479	3.03143	2.82843	2.46229	1.86607	1.41421
			Fkbpl	1	0.870551	0.574349	0.307786	0.466516	0.5	0.574349	0.435275	0.5	0.535887
			Flrt3	1	3.73213	1.07177	1.07177	0.757858	0.615572	0.615572	0.757858	0.615572	0.812252
			Flt1	1	8	6.9644	2.63902	2	4.59479	1.51572	2.2974	1.7411	2.63902
			Fmo5	1	0.466516	0.108819	0.435275	0.378929	0.757858	0.164938	0.466516	0.466516	0.466516
			Fos	1	0.0192366	0.015625	0.0334929	0.0412346	0.0253829	0.00961832	0.03125	0.0167465	0.0103087
			Fosl1	1	5.27803	3.4822	3.73213	2.82843	2	2.14355	1.7411	1.7411	1.86607
			Fpgt	1	1.6245	9.18959	24.2515	2.46229	1.41421	1.07177	2.2974	18.3792	13.9288
			Frmpd1	1	1.31951	0.757858	0.870551	2	0.870551	1.23114	3.24901	0.757858	0.933033
			Frs2	1	1.51572	12.996	8.57419	9.84916	1.51572	8.57419	6.9644	2	2.63902
			Fstl3	1	1.86607	1.51572	4.92458	8	3.24901	4	1.41421	1.86607	2.14355
			Fzd2	1	0.25	0.615572	0.574349	0.466516	0.615572	0.707107	0.535887	0.535887	0.5
			G6Pc	1	1.6245	6.49802	2.46229	5.65685	0.812252	4.28709	1.86607	2.82843	3.24901
			Gaa	1	0.233258	0.25	0.535887	0.574349	0.757858	0.287175	0.615572	0.574349	0.707107
			Gabrg2	1	0.287175	0.143587	2.46229	0.574349	0.287175	2.14355	1.51572	1.1487	0.203063
			Galnt10	1	1.31951	8	4.28709	1.23114	1	1.6245	1.1487	3.03143	1.86607
			Galnt7	1	4.28709	12.1257	6.49802	6.49802	6.49802	4.28709	0.933033	4.28709	0.933033
			Gars	1	1.42782	2.02979	3.27454	4.03143	3.53406	3.69898	2.39128	3.64068	3
			Gas2	1	0.217638	0.143587	0.329877	0.378929	0.307786	0.406126	0.435275	0.406126	0.435275
			Gata1	1	5.27803	1.1487	1.6245	1	4	1.6245	4.59479	4.59479	3.73213
			Gata6	1	6.9644	9.84916	2.14355	1	0.757858	3.24901	6.06287	1	1.51572
			Gbas	1	0.133972	0.615572	1.1487	1.31951	0.615572	1	1	1.41421	0.757858
			Gdnf	1	3.24901	6.06287	5.65685	8	18.3792	8	4.59479	1	6.9644
			Gemin6	1	7.46426	12.1257	5.65685	6.49802	6.49802	6.9644	6.9644	8.57419	7.46426
			Gfpt1	1	1.41421	0.0883883	0.153893	0.466516	0.153893	0.378929	1.07177	0.435275	0.615572
			Ghr	1	0.870551	0.535887	0.378929	0.466516	0.535887	0.307786	0.353553	0.5	0.5
			Gja1	1	3.73213	3.24901	3.03143	3.03143	2.46229	2.82843	2.63902	3.73213	3.03143
			Gjb3	1	12.996	16	18.3792	13.9288	16	11.3137	6.9644	10.5561	6.9644
			Gltscr2	1	0.378929	0.378929	0.267943	0.287175	0.353553	0.329877	0.307786	0.406126	0.378929
			Gmfb	1	1.41421	1.51572	1.41421	0.574349	1.1487	0.233258	1.41421	1.1487	1.41421
			Gmnn	1	0.870551	1.86607	2.82843	3.4822	3.24901	2.63902	2.46229	2.46229	2.46229
			Gmppb	1	3.03143	1.51572	1.6245	1	1.1487	1.31951	1.51572	0.870551	0.933033
			Gng3	1	1.07177	0.125	0.466516	0.329877	0.659754	0.933033	0.757858	0.574349	0.133972
			Gnrh1	1	0.615572	0.812252	0.233258	0.615572	0.812252	0.466516	0.757858	0.933033	0.353553
			Gopc	1	6.9644	1.07177	1.7411	1.86607	0.574349	0.466516	2.46229	5.65685	1.07177
			Gpatch4	1	2.30108	3.03851	2.64517	2.52579	2.04785	2.08206	1.66597	1.74389	1.65742
			Gpm6B	1	0.466516	0.615572	0.153893	0.0824692	0.164938	0.267943	0.0334929	0.0669858	0.0824692
			Gpr125	1	0.353553	0.203063	0.164938	0.287175	0.189465	0.307786	0.153893	0.108819	0.0947323
			Gpr149	1	0.466516	0.466516	0.615572	0.125	0.0291573	0.108819	0.25	0.0947323	0.189465
			Gpr153	1	0.615572	0.307786	0.0669858	0.164938	0.353553	0.435275	0.233258	0.25	0.353553
			Gpr176	1	6.06287	6.49802	4.92458	4.28709	3.03143	2.2974	2	2.46229	1.86607
			Gpsm2	1	0.353553	0.189465	0.615572	0.267943	0.615572	0.933033	0.574349	0.757858	1
			Grem2	1	6.49802	3.4822	2.63902	2.2974	1.07177	1.31951	1.23114	1.1487	1.07177
			Grin1	1	0.707107	0.125	0.707107	0.707107	0.659754	0.933033	0.707107	0.574349	0.707107
			Grina	1	0.615572	0.466516	0.466516	0.329877	0.406126	0.466516	0.378929	0.406126	0.406126
			Grm2	1	0.933033	0.757858	0.307786	1.1487	1.23114	0.933033	1.7411	0.406126	1.86607
			Grpca	1	1.31951	1	1.41421	0.933033	2.2974	4.59479	1.07177	1	0.870551
			Gspt1	1	5.3019	4.55398	2.93784	2.74686	3.2974	4.24901	5.46534	2.10169	3.10965
			Gspt2	1	1.31951	1	1.07177	9.84916	5.27803	1.41421	1.41421	3.73213	1.51572
			Gsta3	1	0.0883883	0.203063	0.153893	0.101532	0.0384733	0.101532	0.435275	0.101532	0.329877
			Gsta4	1	0.189465	0.307786	0.0669858	0.25	0.378929	0.435275	0.535887	0.659754	0.466516
			Gstm1	1	0.535887	0.176777	0.116629	0.133972	0.406126	0.153893	0.133972	0.108819	0.0947323
			Gtf3A	1	1.1487	0.233258	0.757858	1.6245	1	1.51572	0.757858	1.1487	0.870551
			Gtse1	1	0.933033	0.870551	6.9644	4.28709	10.5561	6.49802	3.24901	1.86607	4.59479
			Guca2B	1	0.267943	0.615572	0.435275	0.406126	0.435275	0.535887	0.574349	0.535887	0.757858
			Gys1	1	1.07177	1.1487	4.59479	5.27803	2.82843	1	2.63902	4.92458	4.59479
			H2Afv	1	0.615572	0.267943	0.435275	0.812252	0.933033	1.23114	1.23114	1.51572	1.23114
			H2Afx	1	8.07984	6.9959	3.7322	4.19865	7.11359	4.01809	16.8123	16.7579	16.7579
			H2-T24	1	0.659754	0.435275	0.108819	0.25	0.267943	0.435275	0.466516	0.435275	0.535887
			Hand1	1	1.1487	3.24901	4	6.9644	9.84916	4.28709	3.24901	4.59479	6.9644
			Hat1	1	1.07177	2.63902	4	3.73213	3.4822	3.73213	3.24901	3.24901	3.03143
			Hbb	1	1.07177	1.1487	2.14355	1	2.82843	1.23114	4	1.6245	2.14355
			Hbg1	1	1.31951	3.24901	3.73213	2.14355	2.2974	3.03143	0.535887	2.2974	1.6245
			Hbp1	1	0.287175	0.189465	0.233258	0.353553	0.406126	0.466516	0.378929	0.5	0.406126
			Hddc2	1	1.07177	6.9644	9.84916	12.1257	4.28709	13.9288	4.92458	9.18959	9.18959
			Heatr6	1	0.757858	0.329877	1.23114	1.6245	1.86607	1.86607	1.23114	1	1.51572
			Heca	1	0.5	0.466516	0.406126	0.707107	0.0824692	0.707107	0.870551	0.812252	0.812252
			Hells	1	1.15146	2.83328	4.35275	7.73213	7.11552	7.21433	3.74901	6.82843	7.21433
			Hes5	1	2.46229	2.82843	3.24901	1.6245	5.27803	2.2974	1.6245	3.24901	4.59479
			Hiatl1	1	1.23114	1.07177	6.06287	4	8.57419	6.49802	3.73213	4.28709	10.5561
			Hirip3	1	2.82843	2.82843	2.2974	9.84916	4.92458	6.49802	12.996	5.27803	10.5561
			Hist3H2A	1	0.378929	0.435275	0.03125	0.233258	0.0717936	0.535887	0.0947323	0.0544094	0.466516
			Hmga2	1	2	2.14355	3.03143	1.41421	0.933033	1.51572	1.41421	1.51572	1.86607
			Hmgb2	1	1.23114	1.6245	2.63902	3.4822	4	4	3.4822	4.28709	3.73213
			Hmgcr	1	4.59479	2.2974	1.1487	0.870551	0.659754	0.707107	0.707107	0.870551	0.933033
			Hmgcs1	1	3.03143	1.6245	1	0.615572	0.5	0.5	0.466516	0.535887	0.615572
			Hnt	1	3.4822	8	3.73213	6.9644	4.59479	0.933033	4.59479	4.28709	2.82843
			Hook2	1	0.466516	0.307786	0.933033	1	0.812252	0.812252	0.812252	1.1487	0.812252
			Hoxa5	1	0.329877	0.435275	0.615572	0.659754	0.615572	0.615572	0.535887	0.535887	0.406126
			Hoxa9	1	0.108819	0.615572	0.812252	0.870551	1.1487	0.812252	0.615572	0.659754	0.659754
			Hoxb8	1	0.116629	0.406126	0.659754	0.5	0.659754	0.812252	0.574349	0.535887	0.659754
			Hp	1	32	0.287175	0.707107	0.933033	0.812252	2.14355	0.659754	0.615572	0.307786
			Hs2St1	1	1.7411	2.82843	6.9644	1.86607	13.9288	1.6245	16	2.14355	3.24901
			Hscb	1	0.406126	0.287175	0.233258	0.329877	0.435275	0.329877	0.5	0.466516	0.5
			Hsd3B	1	2.82843	1.1487	2.2974	3.03143	3.4822	4	3.24901	3.24901	4.92458
			Hspa12B	1	5.27803	9.18959	13.9288	5.65685	0.870551	0.933033	6.9644	3.4822	4
			Hspc159	1	9.23114	5	8.75786	3.39687	3.1694	5.8936	5.8936	4.05655	4.14196
			Htr1B	1	3.4822	1.7411	3.24901	1.6245	2	1.6245	2.2974	1.51572	1.6245
			Hyal2	1	4.92458	3.24901	3.03143	2.82843	6.49802	4.28709	3.03143	4.59479	6.9644
			Ier2	1	0.267943	0.233258	0.176777	0.164938	0.125	0.0947323	0.176777	0.143587	0.307786
			Ifrd1	1	3.24901	1.51572	1.51572	1.6245	1.41421	1.6245	1.41421	1.41421	1.31951
			Ift81	1	0.5	0.466516	0.535887	0.812252	0.0883883	0.307786	0.466516	0.535887	0.5
			Igbp1	1	0.353553	0.406126	0.353553	0.329877	0.435275	0.353553	0.378929	0.435275	0.5
			Igf2R	1	0.5	0.233258	0.466516	0.25	0.125	0.307786	0.574349	0.307786	0.435275
			Il1F8	1	0.0583146	0.757858	0.101532	0.659754	0.0625	0.0625	0.116629	0.353553	0.0507658
			Il6	1	4	0.812252	0.757858	1.1487	0.615572	0.615572	0.812252	0.812252	1.07177
			Il6St	1	0.574349	0.707107	0.153893	0.203063	0.329877	0.435275	0.176777	0.329877	0.812252
			Incenp	1	1.86607	0.659754	2	2	3.4822	3.03143	2.2974	2.82843	2.63902
			Inhba	1	6.06287	2.14355	1.6245	1.41421	0.870551	0.812252	0.707107	0.757858	0.659754
			Inpp4A	1	0.812252	0.307786	0.535887	0.435275	0.466516	0.466516	0.435275	0.233258	0.535887
			Insl6	1	1.07177	2.82843	0.707107	3.24901	0.933033	2	1.86607	3.73213	6.49802
			Ints6	1	0.535887	0.353553	0.267943	0.406126	0.307786	0.25	0.307786	0.287175	0.217638
			Ipp	1	0.267943	0.535887	0.812252	1.1487	1.07177	1	1.23114	1.41421	1.07177
			Iqgap1	1	6.06287	2.82843	8.57419	3.4822	8	3.24901	6.06287	0.812252	3.24901
			Iqgap3	1	1.07177	1.1487	2.46229	2.46229	1.41421	2.63902	3.4822	1.41421	4.59479
			Iqwd1	1	0.406777	0.394477	0.410556	0.428352	0.454324	0.46951	0.327597	0.361134	0.323535
			Irak4	1	7.46426	2.46229	4.59479	0.812252	1.31951	4.92458	2.82843	3.73213	4.59479
			Isg12(B)	1	0.5	0.5	0.108819	0.615572	0.535887	0.659754	0.574349	0.659754	0.707107
			Isg20L1	1	2.81225	1.24299	6.19274	4.65975	4.75361	2.27699	2.9558	4.5	2.53589
			Itgb2	1	1.6245	0.176777	0.5	1.6245	0.217638	1.86607	1.07177	1.41421	2.2974
			Itgb3Bp	1	0.574349	0.329877	0.933033	0.933033	1.1487	1.51572	1.31951	1.86607	1.41421
			Itgb5	1	3.73213	0.933033	0.707107	0.659754	0.812252	0.870551	1.07177	0.707107	1
			Ivns1Abp	1	1.86607	2.63902	2.63902	3.4822	2.46229	2.14355	2	2.14355	1.7411
			Jarid1B	1	0.354403	0.190321	0.113969	0.153047	0.225448	0.241629	0.310748	0.144716	0.192366
			Jdp2	1	0.329877	1.1487	1.23114	2.14355	3.4822	2.46229	1.51572	2.14355	1.31951
			Jmjd3	1	0.406126	0.307786	0.25	0.267943	0.307786	0.307786	0.25	0.267943	0.267943
			Jtv1	1	2	3.24901	3.4822	3.4822	3.03143	2.46229	3.03143	2.63902	2.46229
			Jun	1	0.724024	0.525584	0.35412	0.406777	0.36428	0.338864	0.36806	0.31515	0.327285
			Junb	1	0.233258	0.176777	0.189465	0.143587	0.153893	0.143587	0.176777	0.164938	0.176777
			Kalrn	1	0.757858	3.24901	0.659754	0.659754	0.406126	0.535887	1.51572	0.466516	0.812252
			Kbtbd8	1	3.4822	4	4	4.59479	3.24901	4	2.2974	4.28709	4
			Kcnb2	1	1.07177	4.28709	0.757858	0.870551	0.870551	1.23114	6.9644	1.31951	0.933033
			Kcnt1	1	0.307786	0.812252	0.535887	0.707107	0.707107	0.466516	0.615572	0.574349	0.707107
			Kcnv2	1	0.574349	0.203063	0.0669858	0.101532	0.176777	0.233258	0.143587	0.0883883	0.0824692
			Kctd11	1	0.933033	0.757858	0.870551	0.0507658	0.378929	0.535887	0.812252	0.659754	0.615572
			Keap1	1	7.46426	10.5561	5.27803	9.84916	9.84916	8	6.9644	8	12.996
			Kif13A	1	0.757858	0.267943	0.707107	0.435275	0.535887	0.757858	0.574349	0.757858	0.659754
			Kif20A	1	0.287175	0.435275	0.870551	5.65685	8	8	9.18959	11.3137	10.5561
			Kif22	1	1.23114	1.41421	1.41421	1.7411	2	2.82843	3.03143	2.46229	2.82843
			Kif23	1	1.7411	1.23114	1.6245	2.46229	2.46229	2.82843	4	5.65685	4.92458
			Kif2C	1	0.82007	2.86842	1.24753	1.64014	1.57435	4.55398	1.85581	5.5982	4.65594
			Klf2	1	0.323436	0.184001	0.273757	0.376846	0.476639	0.354403	0.406126	0.392528	0.366241
			Klf9	1	0.80383	0.72245	2.09465	1.66421	3.49901	2.00904	0.923358	2.25	0.904226
			Klhdc5	1	2.30292	1.46497	17.9288	5.03143	4.4822	4.92458	9.51937	4.63902	4.55398
			Klk8	1	0.812252	3.03143	2.2974	1.51572	1.41421	1.1487	0.933033	0.933033	0.659754
			Klrc2	1	1.51572	0.870551	1.7411	0.870551	0.933033	3.73213	9.84916	1.23114	9.84916
			Kng2	1	0.153893	0.707107	0.0947323	0.466516	0.353553	0.353553	0.5	0.287175	0.125
			Kntc1	1	1.1487	6.49802	9.18959	12.996	9.84916	9.18959	12.996	9.84916	12.1257
			Kpna2	1	2.14355	2.82843	3.03143	4.28709	5.27803	6.06287	6.06287	7.46426	6.49802
			Kpnb1	1	2	2.82843	3.73213	3.4822	3.24901	2.46229	1.86607	3.03143	2.63902
			Krt14	1	0.707107	1.41421	1.51572	2.46229	2.46229	3.03143	2.82843	4.28709	3.73213
			L3Mbtl3	1	0.287175	0.659754	0.757858	0.757858	0.574349	0.615572	0.535887	0.707107	0.5
			Lactb	1	5.65685	2.82843	6.06287	4	3.73213	4.28709	3.73213	3.73213	3.4822
			Lactb2	1	9.18959	9.18959	3.73213	4.59479	4.28709	4.59479	3.4822	5.27803	2
			Lamp2	1	0.812252	0.466516	0.406126	0.353553	0.378929	0.406126	0.329877	0.466516	0.466516
			Lcn2	1	25.9921	2	1.41421	1	1.86607	1.6245	7.46426	4	3.4822
			Ldb2	1	0.143587	0.233258	0.329877	0.435275	0.435275	0.307786	0.406126	0.378929	0.329877
			Letm1	1	5.27803	8.57419	2.82843	3.4822	6.9644	6.06287	6.06287	8.57419	5.27803
			Lhx5	1	2.82843	2.63902	2.82843	0.659754	1.86607	3.4822	3.73213	1.31951	2.46229
			Lig1	1	0.814204	1.62841	3.36561	3.53406	3.31951	3.07177	3	3.14355	2.58749
			Lin9	1	0.615572	1.31951	2.46229	2.14355	1.6245	3.03143	2.14355	3.24901	1.86607
			Lincr	1	10.5561	0.933033	5.65685	5.65685	5.27803	4.28709	3.73213	0.933033	3.24901
			Lipe	1	1.1487	0.870551	3.73213	0.933033	1.07177	1.7411	1.1487	1	1.07177
			Lmnb1	1	2.14355	2.46229	8.57419	6.49802	8	3.73213	4.92458	7.46426	6.06287
			Lmod3	1	1.23114	1.1487	1.6245	1.1487	0.707107	9.18959	1.23114	2.2974	12.996
			Loc246267	1	4.28709	3.73213	3.24901	0.812252	2.2974	2.46229	3.4822	3.4822	3.24901
			Loc286987	1	0.329877	0.0883883	0.108819	0.0947323	0.0824692	0.0717936	0.116629	0.0824692	0.153893
			Loc304558	1	1.1487	1.6245	0.176777	1	1.07177	1.6245	2	1.7411	2
			Loc311026	1	0.5	0.329877	0.176777	0.329877	0.189465	0.153893	0.535887	0.870551	0.203063
			Loc311352	1	32	6.06287	16	6.49802	6.06287	0.812252	0.933033	1.07177	6.9644
			Loc314655	1	0.535887	0.0507658	0.133972	0.5	0.406126	0.5	0.116629	0.189465	0.217638
			Loc360395	1	6.06287	0.870551	0.615572	0.574349	0.574349	0.535887	0.707107	0.435275	0.659754
			Loc365601	1	4.28709	2.14355	3.73213	2.2974	3.73213	4.28709	5.65685	4.59479	6.9644
			Loc365985	1	3.4822	12.996	2.46229	0.707107	0.757858	3.4822	0.933033	6.49802	0.812252
			Loc367808	1	1.86607	2.46229	2.63902	3.24901	2.82843	2.82843	3.03143	2.46229	2.14355
			Loc474147	1	0.574349	0.101532	0.406126	0.203063	0.659754	0.615572	0.659754	0.574349	0.466516
			Loc500046	1	0.435275	0.659754	0.287175	0.535887	0.812252	0.535887	0.435275	0.307786	0.659754
			Loc500591	1	1.0024	0.0713831	0.225448	0.179129	0.265625	0.22236	0.116909	0.273757	0.314465
			Loc501046	1	3.4822	2.82843	1.31951	2.63902	3.4822	3.24901	2.63902	3.73213	4.92458
			Loc679127	1	2.14355	3.4822	2.63902	3.4822	3.03143	2.2974	2.46229	3.4822	2.82843
			Loc679880	1	1.7411	0.535887	0.143587	0.933033	1	1.31951	1	1.1487	1.31951
			Loc679894	1	0.870551	4.59479	1.51572	4.59479	3.73213	0.757858	3.4822	3.4822	5.27803
			Loc680308	1	2.14355	3.4822	1.7411	2	2.82843	2.46229	3.73213	3.03143	4.28709
			Loc680531	1	1.1487	1.07177	1.1487	1.41421	2.14355	2.46229	2.14355	2.46229	3.24901
			Loc680558	1	0.116629	0.203063	0.189465	0.25	0.153893	0.0947323	0.153893	0.870551	0.659754
			Loc681618	1	0.143587	0.0824692	0.0669858	0.176777	0.0717936	0.153893	0.153893	0.116629	0.0824692
			Loc682543	1	0.870551	1	0.812252	2.14355	4	2.46229	3.73213	3.03143	2.82843
			Loc683733	1	0.307786	0.466516	0.535887	0.535887	0.435275	0.5	0.435275	0.5	0.378929
			Loc683983	1	1.1487	2.63902	4.59479	2.14355	2.63902	3.03143	2.46229	2.63902	2.46229
			Loc684681	1	1.51572	0.615572	1.23114	0.0583146	0.812252	0.707107	1.86607	0.307786	0.574349
			Loc684841	1	1.51572	0.574349	0.707107	0.203063	0.108819	1.31951	0.203063	0.870551	1.1487
			Loc684887	1	0.108819	0.0883883	0.217638	0.116629	0.0384733	0.5	0.217638	0.615572	0.0507658
			Loc685125	1	0.466516	0.203063	0.217638	0.0507658	0.0669858	0.108819	0.0883883	0.0412346	0.0334929
			Loc685249	1	5.27803	1	0.812252	2.14355	2.82843	3.4822	3.03143	1.7411	2.63902
			Loc685322	1	11.3137	7.46426	13.9288	6.49802	3.24901	9.18959	10.5561	6.49802	9.84916
			Loc685576	1	0.287175	0.574349	0.574349	0.574349	0.659754	0.707107	0.707107	0.707107	0.659754
			Loc685834	1	4.92458	0.659754	3.24901	6.49802	1.6245	4.28709	4.92458	3.73213	4.59479
			Loc686120	1	0.466516	0.378929	0.0883883	0.535887	0.203063	0.287175	0.466516	0.435275	0.870551
			Loc686324	1	0.615572	0.203063	0.108819	0.203063	0.233258	0.0824692	0.125	0.435275	0.0769465
			Loc686616	1	0.307786	1.41421	2.63902	2.82843	1.86607	2.82843	1.7411	2.14355	2.2974
			Loc686794	1	8	9.84916	1.07177	6.06287	0.933033	3.4822	0.933033	4.28709	1.51572
			Loc686883	1	3.73213	2.14355	4.92458	6.49802	12.996	14.9285	6.49802	4.59479	6.49802
			Loc686980	1	1	1.31951	2	2	2	3.03143	2	2.82843	1.7411
			Loc687121	1	0.870551	1.31951	0.574349	4.92458	2.82843	2.63902	3.24901	1.7411	1.7411
			Loc687992	1	5.00092	0.823061	1.19118	0.97505	1.07361	1.4779	1.0258	1.26291	1.20711
			Loc688390	1	13.9288	2.82843	0.870551	5.65685	2	1.1487	6.49802	3.4822	2.82843
			Loc690073	1	0.812252	5.27803	3.24901	3.4822	1	3.24901	3.24901	5.27803	4
			Loc691170	1	0.307786	0.435275	0.378929	0.329877	0.329877	0.466516	0.466516	0.353553	0.353553
			Lrg1	1	6.9644	3.4822	1.1487	2.63902	7.46426	2.46229	5.65685	6.49802	6.06287
			Lrig3	1	0.203063	0.217638	0.378929	0.466516	0.435275	0.466516	0.353553	0.574349	0.435275
			Lrp4	1	0.5	0.435275	0.287175	0.466516	0.353553	0.378929	0.5	0.466516	0.535887
			Lrrc59	1	3.86607	5.17498	5.24785	4.26258	3.46305	3.23114	3.01476	2.7991	2.6245
			Lrrc7	1	1.23114	1.41421	1.07177	0.870551	1.1487	1	2.63902	1	5.65685
			Lrrc8E	1	0.233258	0.0947323	0.25	0.378929	0.0384733	0.0358968	0.0441942	0.133972	0.0272047
			Lss	1	8	3.24901	0.812252	0.812252	0.535887	0.659754	0.659754	0.757858	0.870551
			Luzp5	1	0.143587	2	3.03143	4.92458	3.03143	4	4	4.28709	4.28709
			Lyar	1	2.2974	4	4	4.59479	3.4822	2.82843	2.2974	2.63902	2
			Lypd2	1	9.84916	1.1487	0.812252	2.63902	4.28709	3.03143	6.9644	6.9644	1
			M6Prbp1	1	0.233258	1.41421	1	1.6245	1	0.870551	0.535887	1.07177	0.870551
			Mab21L1	1	0.189465	0.203063	0.378929	0.615572	0.707107	0.659754	0.535887	0.615572	0.535887
			Macrod1	1	1.51572	0.466516	1.07177	0.615572	0.757858	0.535887	0.406126	0.5	0.153893
			Maged2	1	0.406126	0.757858	0.933033	0.659754	0.615572	0.574349	0.466516	0.466516	0.307786
			Man2B1	1	0.757858	0.353553	0.133972	0.406126	0.233258	0.125	0.164938	0.101532	0.133972
			Map4K4	1	0.707107	0.757858	0.574349	0.307786	0.353553	0.535887	0.870551	0.707107	0.659754
			Mapk3	1	0.707107	0.307786	0.435275	0.707107	0.933033	1.07177	0.707107	0.574349	0.535887
			Mars	1	1.41421	1.86607	2.63902	3.4822	3.73213	4	3.4822	4	3.4822
			Mbl1	1	2.46229	6.06287	2.82843	1	1.23114	2.63902	4.59479	1	5.27803
			Mcm4	1	0.870551	3.4822	5.27803	5.65685	4.59479	4.59479	3.73213	4	3.24901
			Mcm6	1	1.31951	4	9.18959	10.5561	9.18959	8.57419	8.57419	7.46426	5.65685
			Mcm7	1	0.329877	1.1487	1.7411	2	1.86607	1.23114	1.51572	1.51572	1.7411
			Mcpt4	1	0.267943	1	0.203063	0.203063	0.217638	0.133972	0.189465	0.267943	0.203063
			Med11	1	5.65685	9.84916	4.92458	4.28709	4.59479	4.28709	6.06287	3.73213	3.24901
			Med20	1	1.07177	2.14355	1.1487	2.46229	3.24901	4.92458	2.82843	2.14355	1.1487
			Metrnl	1	0.659754	0.353553	0.307786	0.307786	0.267943	0.307786	0.267943	0.329877	0.307786
			Mfap4	1	0.108819	0.0947323	0.287175	0.287175	0.307786	0.353553	0.125	0.287175	0.287175
			Mfsd10	1	4.92458	4.28709	0.933033	2.2974	4.92458	12.1257	4	6.9644	13.9288
			Mfsd9	1	1.51572	0.933033	0.933033	1.07177	0.933033	3.4822	5.27803	4.92458	1.31951
			Mgp	1	3.03143	1.7411	1.23114	0.287175	0.378929	0.25	0.378929	0.435275	0.615572
			Mki67	1	1.1487	0.435275	1.23114	2.82843	2.46229	3.03143	2.63902	3.03143	2.14355
			Mllt1	1	3.74901	2.0516	1.41761	1.70711	2.61557	2.33161	2.07737	1.62841	2.16039
			Mllt3	1	0.323535	0.839786	0.924401	0.838572	0.69391	0.619522	0.624477	0.738163	0.618465
			Mmaa	1	0.5	0.203063	0.353553	0.435275	0.435275	0.615572	0.535887	0.659754	0.466516
			Mmp2	1	0.535887	0.5	0.435275	0.329877	0.307786	0.307786	0.233258	0.233258	0.217638
			Mnt	1	0.5	0.217638	0.233258	0.267943	0.25	0.329877	0.329877	0.378929	0.307786
			Mphosph1	1	0.812252	2.46229	2	3.73213	2.46229	4.28709	4	6.06287	4.59479
			Mrgprf	1	0.757858	0.287175	0.406126	0.287175	0.5	0.353553	0.267943	0.353553	0.189465
			Mrpl51	1	1.19313	2.91297	6.27243	1.90656	5.13068	7.67151	2.55335	2.33161	7.15777
			Mrto4	1	3.73213	3.24901	8.57419	9.84916	2.63902	2.82843	8.57419	5.27803	5.65685
			Msh3	1	0.125	0.125	0.153893	0.133972	0.757858	0.267943	0.116629	0.176777	1
			Msn	1	0.329877	0.933033	1.31951	1.41421	0.707107	1.07177	0.933033	1	1.1487
			Mt1A	1	1.1487	0.615572	0.378929	0.307786	0.307786	0.307786	0.329877	0.353553	0.353553
			Mt2A	1	1.51572	0.933033	0.535887	0.406126	0.435275	0.378929	0.307786	0.378929	0.406126
			Mtap7D1	1	0.101532	0.125	0.116629	0.125	0.0769465	0.101532	0.116629	0.101532	0.176777
			Mt-Co2	1	1.6245	0.933033	0.0824692	1.07177	0.812252	0.615572	0.659754	0.757858	1
			Mtf1	1	9.84916	5.65685	7.46426	4.28709	7.46426	0.870551	8	7.46426	3.24901
			Mthfd1	1	1.31951	2.46229	3.4822	3.73213	2.82843	2.2974	2.63902	2.14355	2.2974
			Mutyh	1	1.51572	1.07177	0.707107	1.7411	2.14355	1.6245	2.63902	3.03143	1.86607
			Mvd	1	6.49802	4.59479	6.49802	0.933033	4.28709	8.57419	1.23114	4.59479	2.82843
			Mxd4	1	0.383972	0.334267	0.326456	0.358258	0.319692	0.376846	0.358258	0.384572	0.33479
			Mycl1	1	6.06287	5.27803	1.07177	3.24901	0.870551	3.73213	8	0.812252	6.06287
			Mycs	1	0.25	0.217638	0.267943	0.267943	0.267943	0.353553	0.287175	0.267943	0.353553
			Mylip	1	0.707107	0.574349	0.435275	0.203063	0.287175	0.353553	0.466516	0.466516	0.378929
			Myo1C	1	8.69541	4.29445	5.98514	1.98856	4.08569	5.46046	2.87175	5.06131	3.13621
			Myo6	1	0.615572	0.233258	0.203063	0.329877	0.435275	0.435275	0.5	0.5	0.535887
			Myst3	1	2.14355	1.51572	3.24901	2.82843	2.63902	3.4822	2.46229	2.46229	3.73213
			Nap1L2	1	0.307786	1.1487	0.757858	2.14355	2.14355	1.07177	2.14355	3.73213	2.46229
			Nasp	1	1.07177	2.46229	4.92458	4.28709	3.4822	4	3.24901	4.28709	3.03143
			Nat13	1	1.31951	2.2974	3.73213	4	3.03143	2.2974	2	2.82843	2.14355
			Ncam1	1	3.24901	4.28709	4.28709	4	2.46229	3.24901	3.03143	2.63902	2.2974
			Ncam2	1	1.07177	1.41421	0.329877	0.0717936	0.116629	0.0769465	0.176777	0.0947323	0.108819
			Ncapd2	1	1.23114	1.07177	2.14355	2.46229	3.73213	3.4822	6.9644	3.73213	4.92458
			Ndufa6	1	0.535887	0.287175	0.307786	0.353553	0.378929	0.353553	0.406126	0.406126	0.435275
			Ndufa9	1	9.84916	9.18959	0.659754	1.07177	3.73213	3.03143	1.51572	1.86607	1.41421
			Ndufb8	1	0.870551	1.1487	9.18959	2.63902	1.23114	8	9.18959	1.1487	5.65685
			Necap1	1	10.5561	8.57419	9.84916	10.5561	11.3137	10.5561	6.06287	9.18959	14.9285
			Nek9	1	0.933033	0.0824692	0.189465	0.0824692	0.659754	0.108819	0.757858	0.329877	0.870551
			Neu1	1	0.435275	0.378929	0.353553	0.307786	0.307786	0.466516	0.466516	0.535887	0.378929
			Nf2	1	4.28709	21.1121	8	5.27803	10.5561	5.27803	6.9644	3.24901	16
			Nfat5	1	0.5	0.406126	0.5	0.5	0.307786	0.406126	0.466516	0.378929	0.378929
			Nfkbiz	1	0.574349	0.5	0.406126	0.615572	0.535887	0.353553	0.307786	0.659754	0.574349
			Ng35	1	0.164938	1	0.267943	0.378929	0.466516	0.574349	0.574349	0.353553	0.757858
			Nicn1	1	0.125	0.108819	0.0669858	0.125	0.0947323	0.116629	0.5	0.5	0.125
			Nin	1	1.25786	2.46652	3.71079	4.65594	1.77888	4.54438	2.73662	3.86607	4.65594
			Nip7	1	1.7411	2	0.307786	2	1.41421	1.6245	1.6245	1.1487	1.51572
			Nln	1	0.217638	0.757858	1.23114	1.1487	1.31951	1.07177	1.23114	1.31951	1.23114
			Nme1	1	2.2974	3.73213	3.24901	2.46229	3.24901	2.82843	3.03143	2.82843	2.82843
			Nmral1	1	4	2.82843	5.65685	6.06287	8.57419	4.28709	6.9644	11.3137	8.57419
			Nmur1	1	2	3.03143	3.4822	3.4822	3.24901	2.82843	2.14355	2.82843	3.24901
			Noc4L	1	4.92458	4	4	2.82843	3.03143	3.24901	2.63902	3.24901	1.86607
			Nod1	1	0.108819	0.108819	0.466516	0.406126	0.406126	0.757858	0.203063	0.466516	0.329877
			Nol4	1	0.25	0.870551	0.757858	0.435275	0.435275	0.287175	0.267943	0.287175	0.307786
			Nol5	1	3.03143	4	2.14355	1.86607	2.82843	1.7411	1.6245	1.51572	1.41421
			Nol5A	1	2.30292	2.07177	2.62392	3.46305	2.31951	2.19006	2.37984	2.7411	3.0045
			Nola2	1	2.46229	4	4	3.73213	3.73213	3.24901	2.82843	3.03143	2.63902
			Nos2	1	1.7411	6.06287	1.6245	4	4.92458	2.14355	1	1.31951	1.1487
			Nox1	1	5.27803	1.86607	1.1487	4.59479	2	0.757858	5.27803	2.82843	6.49802
			Nr1D2	1	1	0.25	0.406126	0.535887	0.615572	1.07177	1	1.86607	1.23114
			Nr3C2	1	0.0717936	0.353553	0.329877	0.406126	0.329877	0.5	0.5	0.353553	0.5
			Nr4A1	1	0.933033	0.116629	0.189465	0.25	0.203063	0.25	0.189465	0.0947323	0.125
			Nr4A2	1	0.841401	0.207469	0.382576	0.310748	0.341715	0.450896	0.33067	0.333052	0.426777
			Nrbp2	1	0.535887	0.287175	0.5	0.707107	0.535887	0.535887	0.757858	0.574349	0.757858
			Nrep	1	0.0769465	0.0883883	0.101532	0.233258	0.287175	0.176777	0.176777	0.189465	0.329877
			Nrg1	1	2.2974	3.24901	3.73213	2.2974	1.6245	1.51572	1.1487	1.86607	1.6245
			Nrxn1	1	3.4822	0.933033	1.23114	1.31951	3.4822	1.07177	2.63902	2.82843	13.9288
			Nsbp1	1	0.83321	1.47201	2	1.87055	3.03143	3.8765	2.51572	4.92458	3.49057
			Nsun2	1	2.14355	2.82843	3.03143	3.24901	2.2974	2	2	2.2974	2
			Nsun5	1	3.73854	2.32797	3.09637	4.3477	2.07737	3.03664	2.87175	6.85157	3.69119
			Nt5Dc2	1	1.31951	1.6245	3.24901	3.73213	4	4	4	3.03143	2.63902
			Ntn1	1	1.1487	17.1484	8	1.1487	1.31951	1.1487	1.41421	1	1.23114
			Nudt5	1	1.6245	1.6245	3.24901	3.24901	2.14355	1.86607	2	2.82843	2.63902
			Nup107	1	3.73213	6.9644	9.84916	6.49802	7.46426	10.5561	8.57419	8.57419	6.9644
			Nup62Cl	1	0.125	0.0625	0.0507658	0.406126	0.5	0.435275	0.267943	0.0473661	0.0883883
			Nup85	1	1.6245	2.63902	4	4	4.28709	4	3.03143	3.73213	2.46229
			Nus1	1	3.0045	2.28476	1.5303	2.87055	1.93825	2.02661	1.98856	2.85065	2.13176
			Nxnl1	1	2	4.59479	4.59479	1.31951	9.18959	1.51572	9.18959	1.51572	9.84916
			Nxt1	1	1.31951	2.63902	3.03143	3.4822	2.82843	3.03143	2.63902	2.63902	2.14355
			Oat	1	1.07177	0.143587	0.466516	1.31951	1.31951	0.353553	0.307786	1.51572	1.41421
			Obsl1	1	3.03143	11.3137	5.65685	0.933033	4	3.24901	2.82843	3.24901	22.6274
			Odc1	1	2.46229	3.4822	4	4	3.24901	2.82843	3.24901	3.4822	3.03143
			Ogg1	1	2.2974	3.4822	2.82843	2.46229	3.03143	3.24901	4	3.73213	4.59479
			Ogn	1	0.204718	0.385539	0.177189	0.302042	0.285325	0.29051	0.341998	0.26486	0.356596
			Olfm1	1	0.870551	0.329877	0.535887	0.435275	0.5	0.574349	0.5	0.466516	0.5
			Olr1271	1	0.189465	0.933033	0.574349	0.574349	0.267943	0.574349	1	0.870551	0.535887
			Olr1696	1	1.23114	1.1487	0.757858	10.5561	6.06287	9.18959	1.31951	6.9644	1.1487
			Orai3	1	1.51572	3.4822	0.933033	1	1.6245	1.41421	1.31951	1.1487	1.7411
			Orc2L	1	7.46426	14.9285	12.1257	9.84916	6.06287	6.06287	9.84916	6.49802	8
			Oxr1	1	0.329877	0.659754	0.659754	0.812252	0.812252	0.812252	0.707107	0.933033	0.757858
			Pa2G4	1	1.86607	4.28709	3.73213	4	4	3.4822	2.82843	2.63902	2
			Pacsin2	1	2.01572	2.75912	2.67943	2.61006	2.01572	2.01572	1.69844	1.61521	3.13902
			Parp8	1	0.574349	2.46229	0.5	1.31951	0.329877	1.41421	0.535887	0.435275	0.267943
			Pcdha1 /// Pcdha10 /// Pcdha11 /// Pcdha12 /// Pcdha13 /// Pcdha2 /// Pcdha3 /// Pcdha4 /// Pcdha5 /// Pcdha6 /// Pcdha7 /// Pcdha8 /// Pcdha9 /// Pcdhac1 /// Pcdhac2	1	0.476639	0.337035	0.33067	0.255425	0.430762	0.575729	0.463951	0.656126	0.652913
			Pcdhb13	1	0.435275	0.0947323	0.0625	0.133972	0.5	0.0717936	0.125	0.0769465	0.108819
			Pcf11	1	1.51572	0.307786	1.31951	1.6245	1.31951	1.6245	1.51572	1.6245	1.6245
			Pcif1	1	7.46426	6.49802	3.4822	4.28709	6.9644	2.2974	12.996	1.6245	3.4822
			Pck2	1	1.07177	1.7411	2.2974	3.4822	5.65685	4.28709	4.28709	4.28709	4.28709
			Pcmtd2	1	0.476639	0.255425	0.197207	0.421146	0.371531	0.497141	0.540098	0.556616	0.461679
			Pcna	1	1.51572	2.82843	3.03143	3.24901	3.03143	3.03143	2.63902	2.2974	2.2974
			Pcyox1	1	0.116629	0.707107	0.307786	0.153893	0.378929	0.267943	0.287175	0.535887	0.329877
			Pdcd4	1	0.302094	0.192124	0.201596	0.150157	0.296461	0.220786	0.298199	0.363186	0.438068
			Pde3A	1	1	1	1.23114	1.6245	1	4.59479	6.06287	0.933033	1.6245
			Pdgfa	1	3.36561	1.81225	1.88403	1.64014	1.3866	1.31225	1.14238	1.36686	1.20711
			Pdgfra	1	0.233258	0.233258	0.233258	0.203063	0.176777	0.203063	0.176777	0.189465	0.143587
			Pdgfrb	1	12.996	3.4822	2.46229	8	1.31951	8	1.41421	9.84916	4.92458
			Pdlim2	1	0.0883883	0.353553	0.435275	0.615572	0.153893	0.535887	0.378929	0.406126	0.125
			Pdlim5	1	3.24901	2.82843	2	1.86607	1.41421	1.23114	1.31951	1.6245	1.51572
			Pea15A	1	2.82843	2.2974	1.86607	4	2.63902	2.2974	2.14355	2.63902	2.14355
			Penk1	1	1.1487	1.31951	0.329877	0.353553	0.378929	1.07177	1.6245	0.267943	0.406126
			Per1	1	0.203063	0.435275	0.0947323	0.25	0.217638	0.267943	0.25	0.0947323	0.0824692
			Per2	1	2.82843	0.615572	0.0669858	0.0507658	0.108819	0.435275	0.659754	1.07177	1.23114
			Pfkl	1	2.63902	3.03143	2.63902	2.63902	2.63902	2	2.14355	2.46229	2
			Pftk1	1	0.0473661	0.707107	0.25	0.615572	0.0669858	0.615572	0.659754	0.5	0.615572
			Pgm3	1	3.4822	4.92458	4.28709	2.82843	1.31951	5.27803	4.59479	1.1487	2.82843
			Phactr1	1	0.307786	0.233258	0.353553	0.329877	0.329877	0.329877	0.329877	0.466516	0.5
			Phf1	1	0.287175	0.189465	0.189465	0.176777	0.233258	0.267943	0.25	0.25	0.217638
			Phgdh	1	0.870551	2.2974	3.4822	4	4.28709	4	3.03143	3.03143	2.82843
			Phlpp	1	1.86607	2.14355	0.933033	0.812252	1.1487	0.287175	1.41421	1.41421	1.51572
			Phtf1	1	4.92458	1	4.92458	5.65685	4	4.28709	6.9644	3.73213	3.4822
			Pigo	1	0.0625	0.133972	0.757858	0.466516	0.757858	0.707107	1.07177	0.101532	1.31951
			Pik3C2B	1	6.06287	1.6245	10.5561	1	1.86607	1.31951	2	2	1.6245
			Pik3C3	1	0.378929	0.25	0.870551	0.353553	0.574349	0.615572	0.870551	0.812252	0.466516
			Pkmyt1	1	0.812252	1.23114	2	2.63902	2.82843	3.4822	2.63902	2.46229	2.46229
			Pla2G6	1	0.870551	0.233258	0.307786	0.25	0.870551	0.757858	0.574349	0.466516	0.615572
			Plaur	1	29.8571	17.1484	16	12.996	17.1484	4.59479	4.92458	8	5.65685
			Plekha1	1	10.5561	6.49802	5.27803	6.9644	7.46426	8.57419	5.27803	9.84916	6.49802
			Plekha8	1	10.5561	16	10.5561	8	19.6983	14.9285	17.1484	16	17.1484
			Plekhh3	1	0.574349	0.329877	0.5	0.615572	0.659754	0.615572	0.5	0.659754	0.535887
			Plk1	1	1.07177	1	1.07177	11.3137	1.7411	4.59479	18.3792	22.6274	2.46229
			Plk4	1	1.6245	2.2974	3.03143	4	3.73213	4.59479	4	3.73213	4.28709
			Pmepa1	1	3.81311	2.39128	1.77888	1.27533	1.07435	1.18992	0.966516	1.0024	0.966516
			Pmf1	1	2.46229	1.07177	3.24901	1	5.65685	1.51572	1.6245	1.31951	1.23114
			Pmm1	1	0.406126	0.329877	1.41421	1.1487	0.757858	0.466516	0.659754	0.659754	0.378929
			Pmm2	1	0.870551	1.7411	3.03143	3.03143	2.46229	2.46229	1.7411	2	1.86607
			Pold2	1	1.6245	2.82843	3.24901	3.24901	3.73213	3.73213	4	3.24901	2.82843
			Pole	1	0.217638	1.07177	1.7411	1.86607	2	2	2.2974	1.31951	1.6245
			Pole2	1	1.1487	2.63902	4.28709	4	3.03143	4.28709	3.73213	3.24901	3.24901
			Polh	1	1.07177	4.28709	2.82843	6.9644	3.73213	5.27803	1	6.9644	1.86607
			Poll	1	1.41421	5.65685	6.06287	1.51572	4.28709	3.73213	2	1.86607	1.51572
			Polr1E	1	1.23114	2.82843	1.41421	2.2974	2.63902	6.49802	2.82843	1.07177	1.6245
			Postn	1	0.189465	0.574349	0.5	0.615572	0.659754	0.707107	0.757858	0.659754	0.933033
			Pou2F2	1	0.757858	0.217638	0.574349	0.5	0.378929	0.378929	0.659754	0.615572	0.757858
			Ppa1	1	3.03143	5.27803	3.4822	2.46229	2.82843	2.82843	4	2.82843	2.82843
			Ppap2C	1	2	1.31951	6.49802	8	3.4822	2	4	2.82843	19.6983
			Ppargc1A	1	0.0473661	0.0769465	0.189465	0.203063	0.353553	0.189465	0.0769465	0.0544094	0.0824692
			Ppfia1	1	2.46229	2.46229	2.46229	2	3.73213	2.63902	2.46229	2.82843	2.63902
			Ppgb	1	0.757858	0.615572	0.535887	0.125	0.435275	0.125	0.353553	0.329877	0.287175
			Ppig	1	1.6245	1.51572	2.46229	3.4822	2.2974	2	2.63902	2	1.7411
			Ppil3	1	2.82843	2.82843	1.6245	2.63902	1.86607	3.03143	2.14355	2.63902	2.14355
			Ppm1F	1	0.906126	1.37343	2.07397	1.1487	2.35667	3.21336	3.1749	2.0516	3.32843
			Ppp1R14C	1	0.287175	0.176777	0.307786	0.176777	0.5	0.133972	0.176777	0.116629	0.233258
			Ppp2R1B	1	1.1487	9.18959	4.59479	3.4822	3.4822	6.9644	6.9644	2	7.46426
			Ppp4R1	1	1.41421	1.6245	3.24901	0.466516	2.2974	3.03143	1.86607	2.82843	2.46229
			Prdx6	1	2.46229	2.2974	2.82843	4.28709	3.4822	4	4	4	3.4822
			Prep	1	2.14355	2.2974	3.73213	1.86607	2.82843	2.46229	2.14355	2.63902	2
			Prkacb	1	0.133972	0.535887	1	1	0.5	0.707107	0.189465	1	0.933033
			Prkag2	1	0.329877	0.870551	0.101532	0.133972	0.0824692	0.615572	0.329877	0.406126	0.25
			Prkd3	1	0.615572	0.707107	0.101532	0.466516	0.203063	0.812252	0.812252	0.435275	0.659754
			Prl2B1	1	0.189465	0.176777	0.164938	0.615572	0.108819	0.466516	0.287175	0.707107	0.116629
			Prl3A1	1	0.108819	0.143587	0.164938	0.812252	1.1487	0.535887	0.574349	1.07177	1.1487
			Procr	1	1.86607	0.203063	0.870551	1.07177	1.1487	1	1.1487	1	1.07177
			Prok2	1	1.07177	0.870551	0.267943	0.203063	0.116629	0.659754	0.233258	0.233258	0.153893
			Prpf39	1	1.40613	7.84319	2.99257	6.39274	3.91748	1.62729	2.20306	3.1156	5.58582
			Prps1	1	1.6245	2.63902	4.59479	5.65685	3.73213	3.4822	2.46229	4.28709	3.4822
			Prpsap1	1	0.574349	0.535887	1.31951	0.870551	0.812252	0.406126	0.153893	1.23114	1.07177
			Prr5	1	27.8576	12.1257	6.06287	12.996	4	4.28709	1.07177	10.5561	1.07177
			Prrx1	1	0.933033	0.707107	0.812252	0.812252	0.707107	1.07177	0.535887	0.329877	1
			Psgb1	1	4.59479	8	0.933033	3.73213	4.28709	4	6.49802	1.07177	2.14355
			Psme3	1	1.7411	2.63902	2.82843	3.03143	2.82843	2.46229	2.2974	2.46229	2.14355
			Psmg1	1	1.07177	2.46229	5.27803	2.46229	2.63902	3.4822	5.27803	2.63902	2
			Pspc1	1	3.24901	2.2974	2.46229	2.2974	2.2974	2	1.86607	2.2974	1.7411
			Psrc1	1	1.41421	1.23114	1.51572	2	2.14355	2.82843	3.03143	2.63902	2.2974
			Ptpla	1	3.14022	2.92993	2.55754	1.98856	1.53589	1.84672	1.84672	1.40613	1.40644
			Ptprf	1	3.81208	1.61007	2.7974	1.76427	2.61557	2.35667	2.16039	2.53589	1.84949
			Pttg1	1	0.870551	1.31951	1.6245	2.14355	3.03143	3.73213	3.03143	3.73213	4.28709
			Purg	1	0.406126	0.378929	0.435275	0.435275	0.378929	0.378929	0.353553	0.353553	0.25
			Pus3	1	1.86607	2.82843	3.24901	0.535887	3.03143	2.82843	0.812252	4.28709	2.46229
			Pvrl4	1	1.07177	0.307786	0.378929	0.535887	0.267943	0.378929	0.535887	0.378929	0.574349
			Pxk	1	3.73213	5.65685	1.7411	4	3.03143	3.4822	4	4.59479	3.73213
			Qrsl1	1	5.65685	1	3.73213	4	1.86607	4.92458	9.18959	5.65685	5.65685
			Qsox2	1	4	4.92458	2.63902	8.57419	2.46229	1.7411	8.57419	5.27803	16
			Rab30	1	0.0544094	0.707107	0.757858	0.659754	0.535887	0.615572	0.535887	0.659754	0.707107
			Rab5A	1	3.03143	2.46229	2.2974	2.82843	3.03143	2.46229	1.51572	3.4822	3.4822
			Racgap1	1	1.08209	1.51936	2.66441	3.38178	3.4461	3.76805	3.37469	5.03143	3.95852
			Rarb	1	1.31951	0.189465	1.86607	1.51572	1.41421	1.51572	2.63902	1.6245	2.46229
			Rasgrp2	1	2.2974	2.82843	2.82843	3.03143	4	2.63902	2.2974	2.46229	3.24901
			Rasgrp3	1	0.164938	0.535887	0.116629	0.287175	0.535887	0.615572	0.615572	0.353553	0.574349
			Rasgrp4	1	6.06287	1.31951	7.46426	4.92458	6.49802	5.27803	4.59479	2.82843	3.4822
			Rbl1	1	1.07177	2.46229	2.82843	5.65685	4	4.92458	5.27803	5.27803	5.27803
			Rbm13	1	6.06287	5.27803	5.65685	6.06287	4.28709	3.03143	2.82843	4.92458	4.92458
			Rcan2	1	1.1487	0.870551	4	6.49802	0.870551	1.86607	1.86607	1.23114	1.1487
			Rfc4	1	0.435275	1.41421	3.03143	3.24901	2.63902	3.24901	2.82843	2.46229	2.82843
			Rfk	1	3.73213	0.757858	1	1.51572	3.73213	1.1487	1.1487	1	1.23114
			Rgd1304693	1	11.3137	1.41421	6.49802	4.59479	4	1.07177	3.4822	4.28709	1.51572
			Rgd1304931	1	3.73213	3.4822	0.707107	1.23114	0.659754	1	0.812252	6.9644	4
			Rgd1305202	1	0.707107	0.353553	0.466516	0.466516	0.0473661	0.329877	0.574349	0.329877	0.574349
			Rgd1305420	1	1.1487	1.1487	9.84916	0.870551	4.59479	0.870551	3.73213	1	1.07177
			Rgd1305508	1	8	9.84916	10.5561	18.3792	12.996	12.1257	6.9644	6.9644	10.5561
			Rgd1306596	1	4	0.933033	3.03143	4.92458	2.2974	4.92458	16	1.51572	3.03143
			Rgd1306809	1	0.176777	0.659754	0.329877	0.0473661	0.707107	0.287175	0.707107	0.189465	0.287175
			Rgd1307284	1	6.06287	9.18959	3.24901	4.59479	5.65685	6.9644	5.27803	3.24901	3.73213
			Rgd1307357	1	0.133972	1.07177	1	1.07177	1.31951	1.6245	1.31951	1.1487	1
			Rgd1307916	1	0.535887	0.406126	0.267943	0.435275	0.574349	0.535887	0.378929	0.406126	0.466516
			Rgd1308385	1	0.125	0.0669858	0.101532	0.574349	0.353553	0.435275	0.0947323	0.0507658	0.0824692
			Rgd1308872	1	2.2974	1.6245	2.2974	3.03143	3.4822	2.2974	2.46229	2.14355	2.63902
			Rgd1308977	1	0.378929	0.378929	0.25	0.535887	0.108819	0.574349	0.435275	0.466516	0.466516
			Rgd1309095	1	3.4822	5.65685	9.84916	6.06287	7.46426	6.06287	6.9644	5.65685	6.9644
			Rgd1309362	1	0.307786	0.466516	0.101532	0.0883883	0.217638	0.267943	0.406126	0.108819	0.435275
			Rgd1309410	1	1.07177	0.574349	3.4822	3.24901	1.41421	2.2974	2.82843	1.7411	0.870551
			Rgd1309437	1	0.933033	0.5	2.2974	2.2974	2.63902	2.46229	3.4822	3.24901	3.03143
			Rgd1309592	1	4	6.9644	6.06287	1.41421	3.03143	3.03143	5.65685	1.07177	6.49802
			Rgd1309621	1	0.0947323	0.5	0.406126	0.707107	0.707107	0.378929	0.0412346	0.5	0.615572
			Rgd1309804	1	1	1	3.4822	8	10.5561	4.92458	9.18959	7.46426	11.3137
			Rgd1310081	1	0.287175	0.378929	0.574349	0.0544094	0.5	0.329877	0.659754	0.812252	0.659754
			Rgd1310111	1	0.125	0.153893	0.108819	0.217638	0.125	0.267943	0.116629	0.108819	0.353553
			Rgd1310371	1	8	14.9285	2	1.41421	9.84916	3.03143	4	6.49802	7.46426
			Rgd1310425	1	2.14355	2.63902	4	4.59479	3.4822	6.06287	2.63902	5.65685	8.57419
			Rgd1310453	1	11.3137	22.6274	5.27803	2.63902	7.46426	13.9288	13.9288	27.8576	10.5561
			Rgd1310475	1	1.23114	2.2974	1	0.757858	4.92458	6.06287	1.86607	2.14355	0.757858
			Rgd1310507	1	2.46229	3.24901	2	1.51572	1.6245	1.51572	2	2.46229	1.86607
			Rgd1310552	1	0.358819	0.135261	0.235503	0.241885	0.228704	0.293406	0.267943	0.287175	0.225448
			Rgd1310587	1	1.23114	1	0.435275	0.933033	0.153893	1.23114	1.6245	2.14355	2
			Rgd1310778	1	0.217638	1.7411	2	1.6245	2.82843	2.63902	3.24901	1.7411	2.2974
			Rgd1310784	1	12.1257	12.1257	13.9288	16	24.2515	39.3966	17.1484	45.2548	16
			Rgd1310794	1	3.24901	0.870551	1.07177	1	2.82843	2.82843	7.46426	0.933033	2.63902
			Rgd1310861	1	5.65685	8.57419	3.03143	3.24901	2.2974	8	0.659754	5.65685	1.1487
			Rgd1310994	1	0.812252	0.307786	0.406126	0.435275	0.5	0.5	0.378929	0.466516	0.406126
			Rgd1311188	1	0.108819	0.133972	0.0824692	0.143587	0.233258	0.116629	0.0947323	0.0507658	0.116629
			Rgd1311273	1	1.86607	3.24901	3.24901	2.46229	1.86607	1.6245	1.6245	1.51572	1.51572
			Rgd1311456	1	0.52022	0.360968	0.141612	0.295888	0.231413	0.316059	0.156663	0.369081	0.221897
			Rgd1311463	1	8	7.46426	9.84916	9.18959	13.9288	9.84916	12.996	11.3137	13.9288
			Rgd1311517	1	4.92458	3.24901	4.28709	4.28709	3.03143	4.59479	6.06287	4.28709	4.28709
			Rgd1311558	1	0.535887	1.51572	7.46426	8.57419	8	3.4822	4.59479	6.49802	4.59479
			Rgd1311564	1	0.406126	0.574349	0.307786	0.329877	0.406126	0.757858	0.176777	0.574349	0.870551
			Rgd1311634	1	1.31951	1.23114	6.06287	8.57419	12.996	14.9285	13.9288	10.5561	12.996
			Rgd1311747	1	1.31951	2.2974	3.03143	3.24901	3.03143	3.03143	2.82843	2.46229	2.82843
			Rgd1311899	1	8.57419	2.63902	11.3137	9.18959	17.1484	1.51572	8.57419	5.65685	7.46426
			Rgd1312038	1	0.757858	0.143587	0.406126	0.153893	0.176777	0.406126	0.535887	0.176777	0.406126
			Rgd1359144	1	9.18959	3.4822	6.49802	4.59479	6.06287	6.9644	8	5.65685	4.28709
			Rgd1359191	1	8	8.57419	4.59479	9.18959	2.14355	5.27803	4.28709	2.14355	2.46229
			Rgd1359684	1	7.46426	4.59479	1.7411	4.28709	4	5.65685	5.27803	2	4
			Rgd1559885	1	0.535887	0.125	0.435275	0.0824692	0.307786	0.233258	0.217638	0.307786	0.233258
			Rgd1560470	1	0.574349	0.757858	0.406126	0.0441942	0.307786	0.153893	0.757858	0.153893	0.615572
			Rgd1560601	1	1.6245	0.812252	1.1487	1.1487	1.23114	1.23114	1	3.73213	4.28709
			Rgd1560612	1	0.267943	0.406126	0.5	0.5	0.435275	0.406126	0.406126	0.5	0.435275
			Rgd1560629	1	2.63902	2.2974	0.757858	3.24901	3.73213	3.24901	3.24901	2.14355	2.82843
			Rgd1560636	1	0.757858	0.615572	0.189465	0.25	0.435275	0.707107	0.466516	0.535887	0.933033
			Rgd1561431	1	0.217638	0.378929	0.5	0.535887	0.535887	0.615572	0.574349	0.535887	0.435275
			Rgd1561455	1	3.03143	2.82843	2	2.14355	2.82843	3.24901	3.24901	1.86607	3.24901
			Rgd1561797	1	1.07177	1.7411	3.03143	3.24901	2.82843	3.4822	2.82843	4.28709	3.73213
			Rgd1561817	1	0.101532	0.0441942	0.378929	0.535887	0.108819	0.0824692	0.164938	0.0384733	0.133972
			Rgd1561940	1	0.537175	0.668534	0.3125	0.388706	0.28125	0.441068	0.375	0.441758	0.318425
			Rgd1562031	1	4	1.1487	0.870551	0.870551	1	1.07177	3.73213	4	1
			Rgd1562059	1	5.27803	3.24901	7.46426	2.46229	6.9644	0.870551	1	1.7411	1.86607
			Rgd1562114	1	0.267943	0.659754	0.466516	0.535887	0.535887	0.5	0.435275	0.466516	0.435275
			Rgd1562841	1	1.41421	0.5	0.870551	0.812252	0.933033	0.217638	1.07177	1.23114	1.07177
			Rgd1563342	1	0.637663	0.306026	0.603553	0.557786	0.501202	0.661339	0.594961	0.845446	0.646873
			Rgd1563348	1	0.933033	2.2974	4.59479	6.49802	8	9.18959	8	9.84916	9.18959
			Rgd1563757	1	0.757858	0.812252	0.535887	0.5	0.535887	0.5	0.378929	0.378929	0.329877
			Rgd1563863	1	2	6.06287	3.73213	4.28709	3.24901	3.03143	4	3.24901	4.92458
			Rgd1564036	1	2.14355	5.27803	1.86607	2.46229	1.31951	1.7411	3.24901	3.03143	3.03143
			Rgd1564579	1	0.189465	0.101532	0.153893	0.189465	0.203063	0.287175	0.217638	0.267943	0.25
			Rgd1564672	1	11.3137	2.63902	1.6245	1.31951	10.5561	32	25.9921	18.3792	9.84916
			Rgd1564722	1	1.07177	0.5	0.101532	0.435275	0.25	0.267943	0.378929	0.378929	0.267943
			Rgd1564767	1	0.535887	1.41421	2.46229	3.4822	5.27803	4.92458	6.06287	3.4822	4.28709
			Rgd1565210	1	1.31951	1.41421	6.49802	4	1.7411	4.59479	5.27803	1.7411	2.2974
			Rgd1565419	1	18.3792	19.6983	3.24901	10.5561	4.59479	14.9285	18.3792	1.51572	6.9644
			Rgd1566016	1	0.309232	0.412001	0.480671	0.549566	0.549566	0.602817	0.555473	0.616558	0.563307
			Rgd1566036	1	2.2974	4	3.03143	3.24901	1.86607	2.2974	2.63902	2.63902	3.24901
			Rgd1566085	1	2.14355	2	3.24901	1.6245	1.23114	1.41421	1.23114	1.7411	2.63902
			Rgd1566215	1	0.406126	0.233258	0.5	0.5	0.659754	0.574349	0.378929	0.574349	0.659754
			Rgd620382	1	0.933033	8.57419	6.49802	6.06287	8.57419	4.28709	1.7411	14.9285	1.41421
			Riok3	1	6.9644	2.14355	2.2974	6.06287	8	3.73213	18.3792	6.49802	6.06287
			Rn.168816	1	0.378929	1	0.574349	0.25	0.133972	0.203063	0.757858	0.164938	0.307786
			Rnf141	1	5.27803	1	4.92458	4.28709	7.46426	5.65685	6.9644	6.06287	1.6245
			Rnf20	1	1.07177	5.65685	16	13.9288	13.9288	13.9288	12.1257	13.9288	8.57419
			Rnft2	1	1.23114	8	3.24901	2.46229	1.1487	0.933033	2.63902	1.07177	1.31951
			Rora	1	0.416605	0.133235	0.306094	0.328063	0.34665	0.371531	0.293406	0.494815	0.328063
			Rpap2	1	1.23114	0.659754	0.535887	0.707107	0.25	0.307786	0.535887	0.659754	0.707107
			Rpl18A	1	0.757858	0.707107	0.435275	0.435275	0.435275	0.466516	0.378929	0.353553	0.329877
			Rpl23	1	0.812252	0.707107	0.466516	0.466516	0.466516	0.466516	0.378929	0.378929	0.329877
			Rpl28	1	0.707107	0.659754	0.466516	0.466516	0.5	0.5	0.378929	0.406126	0.329877
			Rpp30	1	1.7411	2	2.46229	3.03143	3.4822	3.73213	3.03143	3.03143	2.82843
			Rps12	1	0.812252	0.870551	0.535887	0.466516	0.5	0.5	0.353553	0.353553	0.329877
			Rps27	1	0.757858	0.757858	0.466516	0.435275	0.435275	0.466516	0.353553	0.353553	0.329877
			Rqcd1	1	14.9285	6.9644	9.18959	8.57419	6.9644	9.84916	8.57419	6.06287	1.86607
			Rras2	1	1.6828	4	3.06061	2.25254	1.4449	1.74529	1.47201	1.57011	1.57766
			Rrm2	1	1.41421	8.57419	18.3792	21.1121	14.9285	17.1484	11.3137	14.9285	10.5561
			Rrp1B	1	4.59479	2.82843	1.23114	4.92458	1.07177	5.65685	1.07177	2.63902	2.82843
			Rspo3	1	3.73213	3.73213	2.82843	3.03143	1.1487	4.92458	3.73213	1.86607	4.92458
			Rt1-Bb	1	12.1257	1	3.03143	2.82843	6.49802	6.06287	8	5.27803	7.46426
			Rt1-Ce3	1	1.1487	1	1.1487	0.870551	4	0.870551	1.07177	2.82843	1
			Rtel1	1	0.865764	0.935275	4.24006	4.70711	9	5.79513	5.98514	6.76997	4.24006
			Runx1T1	1	0.270763	0.413648	0.506907	0.45979	0.527225	0.399784	0.288187	0.360777	0.362146
			Sall1	1	1.41421	0.378929	0.164938	1.41421	0.189465	1	0.0947323	1.07177	0.108819
			Samd4B	1	3.24901	1.23114	1.31951	1.41421	1.31951	1.23114	1	1.51572	2.2974
			Sat1	1	0.870551	0.353553	0.267943	0.329877	0.353553	0.406126	0.406126	0.5	0.535887
			Satb1	1	2.14355	2.63902	0.267943	2	2.46229	3.4822	2.2974	1.1487	0.535887
			Schip1	1	3.4822	2.14355	2	1.86607	1.31951	1.51572	1.1487	1.51572	1.23114
			Sdad1	1	4.9942	2.10169	1.7411	3.27454	3.10965	1.57011	3.95612	3.53553	3.33284
			Sec14L3	1	16	2	12.996	0.812252	7.46426	4	1.51572	9.84916	1.51572
			Sema4G	1	4.28709	11.3137	5.27803	5.27803	3.24901	2.63902	12.1257	6.49802	17.1484
			Sema6A	1	0.615572	0.535887	0.5	0.757858	0.217638	0.0824692	0.574349	0.574349	0.615572
			Sepw1	1	0.870551	0.812252	1.6245	2.14355	2.82843	3.24901	2	1.86607	2.46229
			Serp1	1	2.19006	2.9558	3.53553	2.75912	1.92184	1.69844	1.37893	1.78602	1.47858
			Serpinb1A	1	0.412346	0.101776	0.244842	0.520433	0.841401	1.11557	1.0024	1.18992	1.41761
			Serpinb2	1	0.812252	0.25	1	0.153893	1.31951	0.0441942	0.143587	0.659754	0.435275
			Serpine1	1	14.9285	4.28709	2.46229	2.63902	1.6245	1.41421	1.51572	1.07177	1.1487
			Sf3A1	1	0.535887	1.86607	1.86607	1.41421	1.23114	1.31951	0.329877	1.7411	1.41421
			Sfn	1	0.933033	0.307786	0.933033	0.933033	0.933033	0.659754	0.757858	0.707107	0.659754
			Sfrs5	1	0.535887	0.378929	0.435275	0.5	0.5	0.435275	0.353553	0.329877	0.307786
			Sft2D3	1	4.59479	0.378929	0.870551	8.57419	1.86607	1.86607	1.6245	2.2974	0.615572
			Sh2D3C	1	1.07177	0.812252	0.659754	0.659754	0.133972	1.07177	0.933033	0.535887	0.933033
			Shank2	1	3.03143	3.73213	4.92458	9.18959	4.92458	2.63902	4.28709	3.4822	4
			Siva1	1	2	1.86607	1.23114	2.46229	2.63902	1.86607	1.86607	2.2974	3.03143
			Slbp	1	0.378929	2	2.63902	3.73213	2.82843	2.82843	2.14355	2.82843	2.63902
			Slc12A6	1	0.108819	0.378929	0.133972	0.143587	0.466516	0.659754	0.233258	0.307786	0.574349
			Slc19A1	1	2.63902	6.06287	9.18959	7.46426	6.49802	6.9644	7.46426	6.9644	7.46426
			Slc20A1	1	5.27803	1.1487	1.07177	1.23114	0.933033	1	0.933033	0.870551	0.933033
			Slc22A17	1	0.466516	0.217638	0.406126	0.125	0.0947323	0.133972	0.116629	0.659754	0.0883883
			Slc25A23	1	1	0.535887	0.535887	0.535887	0.615572	0.535887	0.435275	0.189465	0.615572
			Slc25A36	1	0.615572	0.812252	0.574349	0.406126	0.125	0.5	0.615572	0.25	0.757858
			Slc30A3	1	2.14355	1.7411	2.63902	2.46229	1.23114	2.14355	2.82843	2.2974	3.03143
			Slc31A2	1	6.06287	2.14355	4.92458	8	6.06287	1.31951	5.27803	4.92458	7.46426
			Slc35B1	1	1.51572	2.82843	3.03143	2.63902	2	1.86607	1.31951	1.6245	1.23114
			Slc39A6	1	1.7411	2.63902	2.46229	3.4822	2.14355	1.86607	1.23114	2	2.14355
			Slc40A1	1	0.133972	0.287175	0.574349	0.125	0.659754	0.933033	0.659754	0.5	0.757858
			Slc41A2	1	4.35275	3.40278	3.68428	1.61521	3.31861	1.42533	1.64938	1.06066	1.32988
			Slc5A5	1	2	1	6.49802	2.63902	4.28709	2.2974	8	4.59479	1.31951
			Slc6A17	1	9.18959	4	2.82843	3.73213	4	4.92458	3.73213	4	6.06287
			Slit2	1	16	4	4.92458	9.84916	8	9.18959	8	12.996	6.9644
			Slk	1	11.3137	5.27803	5.27803	2.2974	4	3.24901	6.9644	5.65685	4.28709
			Sln	1	2.82843	2	4.92458	0.870551	10.5561	0.933033	1.31951	8.57419	1.31951
			Slurp1	1	1.86607	0.574349	0.329877	0.176777	0.812252	0.615572	0.707107	1.07177	0.870551
			Smad7	1	1.41421	3.56732	2.48164	1.84672	1.03698	1.14238	2.14723	1.08774	1.31225
			Smap2	1	2.2974	2.63902	2.63902	2.14355	1.6245	2.63902	1.23114	2.14355	3.03143
			Smarca2	1	0.406126	0.287175	0.435275	0.329877	0.329877	0.435275	0.535887	0.435275	0.5
			Smc4	1	1.07177	2.14355	1.6245	3.24901	2.63902	2.2974	1.7411	2.63902	2.2974
			Smg7	1	0.933033	0.101532	0.615572	0.707107	0.101532	0.466516	1	0.870551	0.5
			Smoc2	1	0.5	0.466516	0.406126	0.25	0.307786	0.435275	0.535887	0.329877	0.353553
			Snap29	1	0.164938	0.406126	0.933033	1.31951	1.6245	1.1487	0.659754	1.31951	0.812252
			Snrpd1	1	0.707107	0.870551	1.23114	1.1487	2.46229	1.6245	0.287175	2.46229	3.03143
			Snta1	1	1.7411	2.2974	2.82843	3.4822	5.27803	6.49802	3.4822	2.82843	2.82843
			Snx7	1	2	3.03143	3.03143	2.63902	2.14355	2.2974	1.7411	2.14355	1.86607
			Soat1	1	1.51572	3.73213	10.5561	12.996	12.996	11.3137	1.07177	13.9288	10.5561
			Sord	1	0.435275	0.164938	0.5	0.5	0.615572	0.615572	0.535887	0.870551	0.707107
			Sox4	1	0.234043	0.269721	0.245473	0.224398	0.200539	0.20404	0.190024	0.213023	0.203631
			Spc24	1	2.2974	2.14355	1.86607	4.28709	4.28709	6.06287	6.06287	4.59479	4
			Spc25	1	1.6245	2	1.86607	0.812252	4	3.03143	3.73213	2.82843	4
			Spink1	1	0.0883883	0.0883883	0.164938	0.125	0.0883883	0.0769465	0.176777	0.116629	0.0947323
			Spp1	1	0.870551	0.5	0.378929	0.287175	0.25	0.307786	0.307786	0.287175	0.329877
			Spred1	1	4	6.9644	3.4822	4.92458	4.28709	3.24901	2.14355	2.2974	1.23114
			Spry2	1	0.757858	0.353553	0.378929	0.435275	0.406126	0.307786	0.378929	0.406126	0.435275
			Spsb1	1	4	5.65685	4	4.28709	1.86607	4.92458	4.28709	6.49802	4.92458
			Sra1	1	1.23114	1.23114	1.1487	0.189465	0.933033	0.933033	0.933033	0.176777	0.933033
			Srm	1	4.28709	5.65685	4.59479	3.4822	4	3.03143	2.2974	2.2974	3.03143
			Srpk1	1	4.59479	2	4.92458	8.57419	6.06287	4.59479	4	5.27803	5.27803
			Srxn1	1	2	2.63902	2.82843	3.24901	2.14355	3.03143	2.82843	2.2974	2
			Ssbp2	1	0.143587	0.287175	0.378929	0.378929	0.353553	0.233258	0.287175	0.5	0.267943
			Ssbp3	1	0.406126	0.378929	0.435275	0.466516	0.466516	0.406126	0.406126	0.307786	0.435275
			Sstr1	1	1.07177	1	1.1487	1.51572	0.812252	4.59479	1.41421	1.1487	1.23114
			St3Gal4	1	0.353553	1.1487	0.233258	0.203063	0.233258	0.378929	0.307786	0.233258	0.329877
			St8Sia3	1	5.27803	5.27803	3.03143	8.57419	3.03143	3.03143	3.73213	3.4822	4.28709
			Stc2	1	1	0.933033	1.6245	4.59479	5.27803	1.7411	4.28709	4.59479	6.06287
			Steap1	1	3.73213	8.57419	8.57419	8	4.92458	6.06287	5.27803	5.65685	5.65685
			Stk3	1	0.287175	0.707107	0.707107	0.574349	0.535887	0.406126	0.535887	0.615572	0.466516
			Stmn1	1	1.07177	1	3.24901	6.06287	7.46426	8	8	8	6.9644
			Stom	1	0.435275	0.189465	1	0.329877	0.353553	0.5	0.659754	0.329877	0.757858
			Stx3	1	0.615572	0.307786	0.707107	0.870551	0.574349	0.143587	0.233258	0.176777	0.353553
			Suds3	1	3.73213	2.63902	1.23114	1.6245	2.63902	3.24901	3.4822	3.24901	3.24901
			Sult1E1	1	7.46426	12.996	13.9288	1.7411	3.03143	1.1487	4.28709	3.24901	1.41421
			Supt16H	1	2.2974	0.933033	3.73213	4	4	4.59479	2.82843	3.73213	3.03143
			Suv420H2	1	0.133972	0.143587	0.133972	0.143587	0.164938	0.466516	0.164938	0.101532	0.101532
			Sv2A	1	1.23114	9.18959	6.9644	10.5561	8	3.4822	12.996	8.57419	9.18959
			Syap1	1	0.153893	0.870551	1.31951	1.07177	1.41421	1.31951	1	1.31951	1.07177
			Sycp3	1	2.14355	1.41421	0.812252	0.812252	0.233258	1.6245	0.812252	0.133972	0.933033
			Syn2	1	1.7411	2.14355	2.2974	3.03143	0.659754	3.4822	3.4822	2.46229	0.812252
			Synj2Bp	1	4.59479	2.82843	5.27803	7.46426	6.9644	4.59479	2.14355	5.65685	8.57419
			Synpr	1	4.92467	3.39687	5.85761	3.14022	6.72863	3.71161	3.60578	5.35985	6.44029
			Tada1L	1	0.659754	0.406126	0.267943	0.0334929	0.378929	0.0253829	0.329877	0.307786	0.203063
			Tagln	1	14.9285	21.1121	17.1484	14.9285	9.18959	9.18959	6.06287	3.73213	3.4822
			Tagln2	1	3.4822	2.82843	2.14355	2.46229	2.14355	2.2974	2.63902	2.14355	2.14355
			Tap1	1	0.143587	0.287175	0.287175	0.307786	0.329877	2	1.51572	0.812252	1
			Tbc1D1	1	4.92458	1.86607	6.06287	3.4822	3.73213	2.2974	8.57419	4.28709	8.57419
			Tbc1D23	1	0.466516	0.287175	0.125	0.659754	0.378929	1.07177	0.466516	0.707107	0.353553
			Tbrg4	1	5.27803	3.4822	6.9644	9.84916	5.27803	4.59479	7.46426	7.46426	6.49802
			Tbx18	1	0.615572	0.466516	0.03125	0.116629	0.615572	0.176777	0.0717936	0.0669858	0.0544094
			Tbx19	1	3.73213	1.7411	1.23114	3.73213	2.2974	5.27803	6.06287	4.92458	3.03143
			Tcf3	1	0.307786	0.307786	0.406126	0.353553	0.435275	0.406126	0.378929	0.466516	0.353553
			Tcf4	1	0.113771	0.329877	0.37984	0.422723	0.501202	0.467638	0.420701	0.422723	0.406126
			Tcof1	1	3.73213	8	6.9644	8	6.49802	8.57419	5.27803	8.57419	9.84916
			Tdg	1	2.82843	3.03143	3.4822	1.86607	2.2974	1.86607	3.73213	2.63902	4.28709
			Tef	1	0.307786	0.143587	0.153893	0.176777	0.353553	0.406126	0.574349	0.615572	0.574349
			Tep1	1	0.466516	0.0717936	0.659754	0.707107	0.659754	0.757858	1.07177	0.757858	0.933033
			Tfrc	1	3.81311	6.58989	3.87016	4.6309	4.03143	3.74901	2.61165	3.18557	4.24264
			Tgm2	1	3.24901	3.4822	7.46426	2.2974	2.82843	1.86607	4.28709	5.27803	4.59479
			Thnsl2	1	0.378929	0.116629	0.203063	0.143587	0.0824692	0.108819	0.5	0.287175	0.217638
			Thop1	1	0.615572	1.86607	3.03143	2.82843	2.2974	2.46229	2.14355	2.2974	2.2974
			Thra	1	0.406126	0.5	0.466516	0.435275	0.466516	0.435275	0.466516	0.406126	0.329877
			Thrsp	1	1.23114	3.4822	1.07177	1.51572	1.07177	1.7411	1.1487	1.1487	1.23114
			Timm8A1	1	2.82843	3.73213	6.06287	6.49802	5.27803	4.59479	4.28709	4.92458	4
			Timp3	1	7.46426	3.24901	10.5561	14.9285	9.18959	12.996	2.2974	10.5561	3.24901
			Tinagl1	1	8	8	3.4822	16	11.3137	6.06287	6.06287	5.65685	8
			Tinf2	1	1.6245	5.27803	4.92458	6.06287	4.92458	5.65685	4.28709	4.92458	4.92458
			Tle2	1	0.329877	0.25	0.217638	0.25	0.176777	0.378929	0.353553	0.307786	0.353553
			Tlr2	1	1.31951	0.535887	0.353553	0.287175	0.5	0.435275	0.466516	0.466516	0.535887
			Tmcc1	1	1.1487	1	3.4822	1	6.06287	1.23114	5.27803	1	1.07177
			Tmed1	1	0.812252	4.28709	0.870551	1.7411	1.41421	1.1487	1.07177	1	1
			Tmeff1	1	3.86607	2.73662	3.10965	2.17207	1.77888	1.989	1.51572	1.90656	1.54861
			Tmem189	1	3.73213	2.63902	6.06287	2.2974	1.51572	3.24901	1	1.7411	2
			Tmem192	1	0.615572	0.116629	0.615572	0.757858	0.707107	0.615572	0.707107	0.757858	0.812252
			Tmem28	1	0.101532	0.176777	0.0769465	0.101532	0.0583146	0.466516	0.0583146	0.108819	0.0824692
			Tmem53	1	0.812252	0.203063	0.574349	0.329877	0.5	0.574349	0.812252	0.757858	0.535887
			Tmem67	1	4.59479	4.28709	3.03143	1.86607	4.59479	3.4822	2.82843	4	12.1257
			Tmem97	1	2.46229	3.4822	3.73213	3.03143	2.63902	2.46229	2.14355	2.2974	2.2974
			Tnfrsf12A	1	8.57419	4.59479	2.46229	2.82843	2.63902	1.6245	1.31951	1.23114	0.933033
			Tnnt2	1	6.06287	6.06287	4.28709	5.65685	5.27803	5.27803	8.57419	7.46426	7.46426
			Tnpo1	1	6.9644	8	7.46426	7.46426	6.9644	6.9644	9.18959	7.46426	8.57419
			Tns1	1	1.34814	0.355152	0.661339	0.543018	1.95874	0.72245	0.461398	3.07843	0.512901
			Tob1	1	0.707107	0.329877	0.329877	0.353553	0.435275	0.378929	0.406126	0.535887	0.615572
			Top2A	1	0.378929	1.31951	2.14355	3.03143	2.82843	3.24901	5.27803	4.59479	3.4822
			Topbp1	1	0.757858	2.14355	3.03143	3.4822	2.63902	2.63902	2.46229	2.2974	2.63902
			Tp53	1	4.92458	2.2974	5.27803	5.27803	6.49802	3.24901	1.6245	2.14355	1.23114
			Tpm2	1	3.24901	4	3.73213	3.73213	3.4822	3.24901	2.63902	2.46229	1.7411
			Tpm4	1	3.6245	3.06061	2.22047	2.08173	1.6828	1.42782	1.42782	1.62841	1.27533
			Tpo	1	8.57419	6.06287	2.46229	0.707107	0.757858	1.07177	1.23114	1.1487	0.812252
			Tpo1	1	0.535887	0.812252	0.707107	0.535887	0.5	0.217638	0.933033	0.707107	0.659754
			Tpst2	1	3.03143	2.82843	2	1.41421	1.41421	1.31951	1.23114	1.23114	1.07177
			Traf4Af1	1	1.16398	0.845446	2.22047	2.58749	2.83522	3.9219	2.55065	4.2974	3.6245
			Trib3	1	4.43924	1.74529	4.01809	8.93303	5.15764	7.89744	10.0601	6.46911	1.6828
			Trim24	1	0.435275	0.659754	0.659754	0.189465	0.435275	0.406126	0.267943	0.5	0.659754
			Trim37	1	2.2974	3.73213	6.06287	2.46229	0.757858	3.24901	3.73213	1.86607	3.73213
			Trip13	1	2	1.86607	4.59479	3.4822	4	4	4.28709	4	3.24901
			Trit1	1	1.7411	1.31951	4.92458	2.2974	1.07177	2.63902	1.07177	1.31951	3.4822
			Troap	1	1.31951	1.41421	1.1487	1.86607	4.28709	1.07177	3.4822	1.86607	1.31951
			Trp53	1	1.23114	1	2.63902	1	0.757858	3.24901	5.65685	0.812252	1.07177
			Trp53Inp2	1	1.51572	1.07177	0.707107	0.466516	0.435275	0.435275	0.329877	0.406126	0.329877
			Trp63	1	5.27803	0.659754	2.82843	2.82843	6.06287	6.49802	3.24901	2.82843	4
			Tsc22D1	1	0.933033	0.329877	0.307786	0.307786	0.329877	0.435275	0.378929	0.435275	0.378929
			Tsc22D4	1	1.20306	1.88073	1.50225	0.942013	0.708806	3.53143	1.05085	0.901792	1.03868
			Ttc7B	1	0.267943	0.0625	0.466516	0.5	0.0583146	0.267943	0.267943	0.0824692	0.0824692
			Tuba4A	1	1.41421	2.82843	3.73213	3.03143	2.82843	3.24901	3.24901	2.82843	2.63902
			Tubb2C	1	2.14355	2.46229	2.2974	2.63902	2.82843	3.24901	2.82843	3.24901	3.03143
			Tubb3	1	9.84916	13.9288	8	17.1484	12.1257	8.57419	14.9285	13.9288	12.1257
			Tubb4	1	2.46229	3.73213	3.73213	2.82843	4.59479	1.07177	5.65685	5.27803	2
			Tubb6	1	9.18959	8	5.65685	4.92458	4.59479	4.59479	4.28709	4.28709	4
			Tubg1	1	0.933033	1.86607	4	4	3.73213	3.73213	3.24901	2.63902	2.63902
			Twf1	1	1.51572	0.812252	2	3.03143	6.9644	1.23114	1	0.870551	2.63902
			Txn2	1	3.24901	5.65685	4.92458	3.24901	5.27803	4.92458	4.28709	3.73213	4.28709
			Txndc11	1	1.07177	5.65685	1.6245	4.59479	0.757858	1.07177	0.707107	1.23114	1
			Uap1	1	2.2974	6.06287	3.73213	4	1.7411	5.65685	4.92458	2.82843	6.49802
			Ube2C	1	1.41421	1.31951	2	5.65685	6.49802	10.5561	6.06287	6.9644	6.9644
			Ube2T	1	0.933033	1.7411	2.14355	2.63902	2.2974	2.2974	3.4822	3.03143	4.28709
			Ube2Z	1	3.60578	1.07435	3.25459	8.70711	2.48164	1.37343	1.03589	3.21336	1.00962
			Ube4A	1	0.25	0.707107	2.2974	0.757858	1.31951	0.435275	2.14355	0.870551	0.435275
			Ubxd6	1	1.6245	8	1.23114	0.933033	4.92458	14.9285	1.23114	9.84916	29.8571
			Uchl5	1	0.870551	2.14355	3.24901	3.24901	3.4822	2.82843	3.03143	3.03143	2.63902
			Uckl1	1	0.870551	0.378929	0.707107	0.203063	0.535887	0.659754	0.406126	0.659754	0.406126
			Ucp1	1	1.23114	0.870551	4.92458	6.9644	3.4822	9.18959	10.5561	4.59479	11.3137
			Uhrf1Bp1L	1	2.03063	2.99818	2.19594	4.30779	2.17385	1.95438	1.91168	3.18198	2.67633
			Umps	1	1.23114	2.46229	4	3.4822	2.82843	3.24901	2.82843	3.24901	2.63902
			Ung	1	2	6.06287	3.4822	3.03143	2.82843	1.86607	1.86607	1.6245	1.23114
			Upk1B	1	1.1487	7.46426	3.73213	6.06287	1.07177	4.28709	4.92458	3.24901	6.9644
			Uqcrb	1	2.2974	3.03143	1.7411	2	1.31951	0.378929	1.6245	1.51572	2.46229
			Use1	1	0.435275	0.267943	0.25	0.267943	0.233258	0.329877	0.25	0.267943	0.25
			Usf2	1	0.329877	0.574349	1.07177	1.07177	1	1.1487	0.353553	0.812252	0.615572
			Usp1	1	1.42782	2.82843	3.25682	3.4822	4.32835	4.08679	3.76805	3.49057	4.65594
			Usp2	1	1.41421	0.267943	1.6245	1.41421	1.31951	2.2974	1.7411	1.86607	1.6245
			Usp35	1	0.535887	0.757858	0.574349	0.5	0.466516	0.757858	0.5	0.203063	0.574349
			Usp40	1	0.0717936	0.757858	0.757858	0.574349	0.757858	0.615572	0.659754	0.535887	0.870551
			V1Ra12	1	2.2974	5.27803	1.07177	3.03143	2.82843	4	7.46426	1.51572	4.92458
			Vars2	1	1.1487	2.2974	3.4822	3.03143	4	3.24901	2.63902	3.03143	2
			Vav1	1	5.65685	9.84916	6.9644	1	1	2.14355	5.65685	6.06287	6.9644
			Vcl	1	4.28709	2.63902	1.41421	1	1.41421	0.812252	1.41421	1.51572	1.7411
			Vcsa1	1	5.65685	12.1257	0.933033	4.59479	3.73213	3.4822	6.06287	0.933033	4.28709
			Vegfa	1	3.87016	1.91421	2.02979	1.76703	1.36831	1.07435	1.00962	1.53829	1.19313
			Vof16	1	0.466516	0.5	0.267943	0.406126	0.233258	0.287175	0.108819	0.267943	0.176777
			Vps52	1	0.153893	0.116629	0.153893	0.153893	0.217638	0.143587	0.287175	0.203063	0.267943
			Vrk1	1	0.535887	0.406126	4	0.659754	4	2.63902	3.73213	3.4822	2.14355
			Wbscr27	1	0.812252	0.108819	0.757858	0.615572	0.125	0.406126	0.870551	0.615572	0.870551
			Wdr44	1	2.0516	1.58397	2.27219	2.43528	1.6487	3.03664	1.68459	2.8033	3.03664
			Wdr45	1	0.353553	0.189465	0.287175	0.378929	0.535887	0.5	0.615572	0.574349	0.535887
			Wdr47	1	0.659754	0.287175	0.659754	0.615572	0.615572	0.757858	0.870551	0.933033	0.933033
			Wdr55	1	8.57419	1.7411	5.65685	3.4822	3.73213	4.28709	6.49802	2	2.63902
			Wdr77	1	5.27803	4.59479	8.57419	8.57419	6.9644	5.27803	9.84916	3.73213	8
			Whsc1	1	1.6245	2	2.82843	2.63902	2.46229	3.03143	2.46229	3.4822	3.24901
			Wisp1	1	3.4822	2.46229	3.24901	2.14355	3.03143	2.14355	2.63902	2.2974	2.46229
			Wnt2	1	0.812252	0.707107	0.466516	0.378929	0.267943	0.535887	0.329877	0.707107	0.217638
			Wwc1	1	0.870551	7.46426	8.57419	14.9285	7.46426	6.9644	7.46426	7.46426	8
			Xpa	1	0.466516	0.406126	0.406126	0.378929	0.435275	0.406126	0.329877	0.435275	0.466516
			Xpo1	1	1.07177	0.933033	2.46229	2.82843	3.03143	2.14355	3.03143	3.24901	3.4822
			Xrcc6Bp1	1	5.65685	6.9644	6.9644	4.59479	4.28709	3.73213	2.63902	2.46229	4
			Xrn1	1	0.0769465	0.812252	1.07177	0.466516	1	0.615572	0.933033	0.659754	1
			Zbtb2	1	4.59479	2.63902	4	6.06287	0.933033	6.06287	4.59479	1.1487	4
			Zbtb20	1	0.245119	0.289938	0.289938	0.318832	0.368002	0.410035	0.356956	0.382576	0.451373
			Zc3H6	1	0.406126	0.233258	0.267943	0.329877	0.287175	0.287175	0.217638	0.287175	0.329877
			Zfand1	1	0.176777	0.0384733	0.435275	0.535887	0.353553	0.0947323	0.217638	0.574349	0.615572
			Zfhx4	1	0.316707	0.43627	0.424768	0.489709	0.454393	0.496388	0.375952	0.547461	0.61242
			Zfp281	1	0.812252	0.5	0.329877	0.353553	0.378929	0.378929	0.307786	0.435275	0.378929
			Zfp36	1	0.143587	0.143587	0.108819	0.143587	0.0947323	0.0824692	0.0883883	0.108819	0.0717936
			Zfp36L1	1	0.307786	0.267943	0.267943	0.267943	0.267943	0.287175	0.267943	0.267943	0.25
			Zfp422	1	3.24901	0.933033	3.03143	1.07177	2.14355	1.31951	1	1.1487	1.23114
			Zfp521	1	0.101532	0.406126	0.378929	0.435275	0.353553	0.329877	0.267943	0.307786	0.353553
			Zfp574	1	7.46426	2.14355	6.06287	6.06287	6.49802	2.82843	7.46426	5.65685	3.03143
			Zfp61	1	0.466516	0.757858	0.659754	0.0583146	0.870551	0.757858	0.812252	0.707107	0.574349
			Zfp655	1	0.217638	1.07177	0.615572	0.435275	0.659754	0.870551	1	0.757858	0.870551
			Zfp703	1	0.25	0.25	0.5	0.307786	0.406126	0.5	0.406126	0.5	0.466516
			Zfp91	1	0.934528	2.73599	2.02338	1.56483	2.10581	2.80608	1.9842	2.9322	3.20325
			Zfpm2	1	0.406126	0.659754	0.574349	0.659754	0.378929	0.466516	0.435275	0.435275	0.287175
			Zmat4	1	14.9285	13.9288	12.996	3.4822	18.3792	14.9285	16	8	13.9288
			Znf532	1	3.25459	1.07177	1.17362	0.971162	1.34814	1.15975	1.31225	1.11323	0.971162
			Zrsr1	1	0.5	0.0947323	0.615572	0.707107	0.101532	0.108819	0.615572	0.353553	0.535887
